# Supplementary material for: Identification of Quantitative Trait Nucleotides and Development of Diagnostic Markers for Nine Fatty Acids in the Peanut
Source: Plants (Basel). 2023 Dec 20;13(1):16. doi: 10.3390/plants13010016 (PMC10780752; doi:10.3390/plants13010016)
Supplement: Supplementary file 1 [file plants-13-00016-s001.zip]

Archive with 13 entries (12 files):
- plants-2749434-supplementary/
- plants-2749434-supplementary/Figure S1.png
- plants-2749434-supplementary/Figure S2.png
- plants-2749434-supplementary/Table S1.xlsx
- plants-2749434-supplementary/Table S10.xls
- plants-2749434-supplementary/Table S2.xls
- plants-2749434-supplementary/Table S3.xlsx
- plants-2749434-supplementary/Table S4.xlsx
- plants-2749434-supplementary/Table S5.xlsx
- plants-2749434-supplementary/Table S6.xlsx
- plants-2749434-supplementary/Table S7.xlsx
- plants-2749434-supplementary/Table S8.xlsx
- plants-2749434-supplementary/Table S9.xlsx
