# Supplementary material for: Identification of Quantitative Trait Nucleotides and Development of Diagnostic Markers for Nine Fatty Acids in the Peanut
Source: Plants (Basel). 2023 Dec 20;13(1):16. doi: 10.3390/plants13010016 (PMC10780752; doi:10.3390/plants13010016)
Supplement: Supplementary file 1 [file plants-13-00016-s001.zip › plants-2749434-supplementary/Table S1.xlsx]

## Sheet: OK-160
Table S1. Information table for the 160 studied peanut accessions.
No.	National code no.	ID	Germplasm no.	Botanical variety (var.)	Source	N	E
1	zh.h2406	cc10	SD11_46	hypogaea	Shandong, Wendeng	37.2	122.05
2	zh.h0481	cc100	GX23_129	vulgaris	Guangxi, Nanning	22.84	108.33
3	zh.h1602	cc101	LN36_163	fastigiata	Liaoning, Liaozhong	41.52	122.7
4	zh.h4754	cc102	JX23_140	vulgaris	Jiangxi, Ganzhou	25.85	114.92
5	zh.h4701	cc103	Anh22_60	vulgaris	Anhui, Wangjiang	30.12	116.69
6	zh.h2608	cc104	GD14_150	hypogaea	Guangdong, Fengshun	23.73	116.1
7	zh.h0162	cc105	JX22_79	vulgaris	Jiangxi, Yugan	28.7	116.69
8	zh.h5075	cc106	ZJ12_95	hypogaea	Zhejiang, Xiangshan	29.48	121.8
9	zh.h2076	cc107	GX23_130	vulgaris	Guangxi, Nanning	22.84	108.33
10	zh.h2258	cc108	SC42_89	hirsuta	Sichuan, Yilong	31.52	106.38
11	zh.h2665	cc109	GD13_115	hypogaea	Guangdong, Lianjiang	21.63	110.27
12	zh.h5034	cc11	HuB12_66	hypogaea	Hubei, Shayang	31.21	112.41
13	zh.h0125	cc110	Anh21_1	vulgaris	Anhui,Woyang	33.49	116.21
14	zh.h2683	cc111	GZ14_146	hypogaea	Guizhou, Kaili	26.63	107.94
15	zh.h4756	cc112	JX23_141	vulgaris	Jiangxi, Ganzhou	25.85	114.92
16	zh.h1075	cc113	HeN12_65	hypogaea	Henan, Nanyang	33.01	112.53
17	zh.h0477	cc115	GX23_131	vulgaris	Guangxi, Lingshan	22.44	109.29
18	zh.h2374	cc116	GD43_116	hirsuta	Guangdong, Huiyang	23.09	114.4
19	zh.h0436	cc117	GX23_132	vulgaris	Guangxi, Yongning	22.74	108.49
20	zh.h0024	cc118	SD31_17	fastigiata	Shandong, Jimo	36.38	120.45
21	zh.h2682	cc119	GZ14_148	hypogaea	Guizhou, Cengong	27.41	108.7
22	zh.h5327	cc12	SD11_52	hypogaea	Shandong, Laixi	36.86	120.53
23	zh.h0608	cc120	JX42_80	hirsuta	Jiangxi, Wan'an	26.47	114.77
24	zh.h2176	cc121	LN26_164	vulgaris	Liaoning, Shenyang	41.8	123.38
25	zh.h2105	cc122	GX23_133	vulgaris	Guangxi, Nanning	22.84	108.33
26	zh.h0042	cc123	LN36_165	fastigiata	Liaoning, Faku	42.52	123.37
27	zh.h2292	cc124	ZJ42_96	hirsuta	Zhejiang, Cixi	30.18	121.23
28	zh.h2069	cc125	GX23_134	vulgaris	Guangxi, Shangsi	22.05	107.9
29	zh.h2508	cc126	SC12_91	hypogaea	Sichuan, Nanxi	28.87	104.96
30	zh.h4431	cc127	SD31_51	fastigiata	Shandong, Laixi	36.86	120.53
31	zh.h0378	cc128	FJ23_104	vulgaris	Fujian,Yongding	24.76	116.81
32	zh.h1934	cc129	GD23_117	vulgaris	Guangdong, Conghua	23.57	113.55
33	zh.h0537	cc13	SD41_21	hirsuta	Shandong, Juye	35.38	116.08
34	zh.h0519	cc130	LN26_166	vulgaris	Liaoning, Fuxin	420.1	121.65
35	zh.h2208	cc131	SD41_43	hirsuta	Shandong, Juye	35.38	116.08
36	zh.h5065	cc132	Anh12_61	hypogaea	Anhui,Laian	32.44	118.44
37	zh.h2380	cc133	GD43_118	hirsuta	Guangdong, Nanxiong	25.14	114.33
38	zh.h2378	cc134	GD43_119	hirsuta	Guangdong, Boluo	23.18	114.28
39	zh.h4911	cc136	SC42_92	hirsuta	Sichuan, Nanchong	30.8	106.11
40	zh.h2654	cc137	GD13_120	hypogaea	Guangdong, Wongyuan	24.36	114.13
41	zh.h1683	cc138	HeN21_6	vulgaris	Henan, Huangchuan	32.13	115.04
42	zh.h0074	cc139	SD21_19	vulgaris	Shandong, Leling	37.74	117.22
43	zh.h0977	cc14	SD11_35	hypogaea	Shandong, Wenshang	35.71	116.49
44	zh.h1777	cc140	HuB22_71	vulgaris	Hubei, Dawu	31.56	114.09
45	zh.h0678	cc141	XJ47_169	hirsuta	Xinjiang, Tuokexun	42.77	88.63
46	zh.h1306	cc142	JX12_81	hypogaea	Jiangxi, Yugan	28.7	116.69
47	zh.h0008	cc143	SD31_16	fastigiata	Shandong, Penglai	37.8	120.75
48	zh.h1689	cc144	SC22_93	vulgaris	Sichuan, Qingchuan	32.59	105.21
49	zh.h0003	cc145	HeB31_3	fastigiata	Hebei, Funing	40.01	119.4
50	zh.h2248	cc146	CQ42_63	hirsuta	Chongqing, Jiangjin	29.04	106.27
51	zh.h2621	cc147	GD13_121	hypogaea	Guangdong, Huiyang	23.09	114.4
52	zh.h0041	cc149	LN36_167	fastigiata	Liaoning, Xinbin	41.72	125.02
53	zh.h4749	cc15	JX23_139	vulgaris	Jiangxi, Ganzhou	25.85	114.92
54	zh.h0417	cc150	GX23_135	vulgaris	Guangxi, Xiangzhou	23.98	109.7
55	zh.h0441	cc151	GX23_136	vulgaris	Guangxi, Fusui	22.65	107.92
56	zh.h2603	cc152	GD13_122	hypogaea	Guangdong, Yunan	23.23	111.51
57	zh.h2387	cc153	GD43_123	hirsuta	Guangdong, Yingde	24.17	113.38
58	zh.h1045	cc154	HeN11_5	hypogaea	Henan, Qi county	34.56	114.77
59	zh.h2160	cc155	GZ24_149	vulgaris	Guizhou, Suiyang	27.95	107.19
60	zh.h1672	cc156	SX25_156	vulgaris	Shanxi, Lin county	37.95	110.95
61	zh.h4673	cc157	HuB22_72	vulgaris	Hubei, Zigui	30.9	110.68
62	zh.h4681	cc158	HuB22_73	vulgaris	Hubei, Badong	30.83	110.3
63	zh.h0102	cc159	GX32_64	fastigiata	Guangxi, Du'an	23.94	108.09
64	zh.h2462	cc16	HeN11_9	hypogaea	Henan, Puyang	35.71	114.98
65	zh.h0062	cc162	SD21_18	vulgaris	Shandong, Junan	35.17	118.83
66	zh.h2651	cc163	GD13_124	hypogaea	Guangdong, Yingde	24.17	113.38
67	zh.h0998	cc165	SD11_37	hypogaea	Shandong, Wulian	35.74	119.2
68	zh.h2664	cc166	GD13_125	hypogaea	Guangdong, Nanxiong	25.14	114.33
69	zh.h5376	cc167	SX55_157	irregular	Shanxi, Taiyuan	37.87	112.53
70	zh.h0856	cc168	SD11_26	hypogaea	Shandong, Laixi	36.86	120.53
71	zh.h0844	cc169	SD11_24	hypogaea	Shandong, Liaocheng	36.45	115.97
72	zh.h1401	cc17	SD51_41	irregular	Shandong, Laixi	36.86	120.53
73	zh.h1001	cc171	SD11_38	hypogaea	Shandong, Tengcounty	35.09	117.17
74	zh.h0897	cc173	SD11_31	hypogaea	Shandong, Jiaonan	35.88	119.97
75	zh.h1411	cc174	JS51_15	irregular	Jiangsu, Xuzhou	34.26	117.2
76	zh.h1649	cc176	SD21_42	vulgaris	Shandong, Laixi	36.86	120.53
77	zh.h1395	cc18	SD51_39	irregular	Shandong, Laixi	36.86	120.53
78	zh.h2702	cc19	LN16_158	hypogaea	Liaoning, Jinzhou	41.13	121.15
79	zh.h2405	cc2	SD11_45	hypogaea	Shandong, Wendeng	37.2	122.05
80	zh.h1843	cc20	HuN22_75	vulgaris	Hunan, Chaling	26.79	113.54
81	zh.h1374	cc21	XJ17_168	hypogaea	Xinjiang, Tuokexun	42.77	88.63
82	zh.h0930	cc22	SD11_32	hypogaea	Shandong, Laiwu	36.19	117.67
83	zh.h2461	cc23	HeN11_8	hypogaea	Henan, Changyuan	35.19	114.67
84	zh.h1388	cc24	LN16_159	hypogaea	Liaoning, Xingcheng	40.63	120.68
85	zh.h1416	cc25	HuB52_67	irregular	Hubei, Wuhan	30.52	114.31
86	zh.h5030	cc26	SC12_83	hypogaea	Sichuan, Weiyuan	29.57	104.7
87	zh.h2426	cc27	SD11_49	hypogaea	Shandong, Yinan	35.54	118.47
88	zh.h2477	cc28	HeN11_13	hypogaea	Henan, Kaifeng	34.79	114.35
89	zh.h0680	cc29	BJ11_2	hypogaea	Beijing	39.54	116.23
90	zh.h2764	cc3	SD51_50	irregular	Shandong, Laixi	36.86	120.53
91	zh.h0531	cc30	SD41_20	hirsuta	Shandong, Teng county	35.09	117.17
92	zh.h5060	cc31	Anh12_55	hypogaea	Anhui,Yuexi	30.84	116.36
93	zh.h2561	cc32	Anh12_56	hypogaea	Anhui,Qianshan	30.62	116.53
94	zh.h0719	cc34	HeB11_4	hypogaea	Hebei,Wuyi	37.83	115.94
95	zh.h2456	cc35	HeN11_7	hypogaea	Henan, Zhengzhou	34.76	113.65
96	zh.h2499	cc36	SC12_84	hypogaea	Sichuan, Nanjiang	32.36	106.83
97	zh.h2404	cc37	SD11_44	hypogaea	Shandong, Fushan	37.49	121.27
98	zh.h1399	cc38	SD51_40	irregular	Shandong, Laixi	36.86	120.53
99	zh.h4923	cc39	HuN44_151	hirsuta	Hunan, Sangzhi	29.38	110.16
100	zh.h2250	cc4	SC42_82	hirsuta	Sichuan, Nanchong	30.8	106.11
101	zh.h2466	cc40	HeN11_11	hypogaea	Henan, Jiyuan	35.08	112.57
102	zh.h4820	cc41	LN26_160	vulgaris	Liaoning, Jinzhou	41.13	121.15
103	zh.h0525	cc42	LN26_161	vulgaris	Liaoning, Jinzhou	41.13	121.15
104	zh.h2410	cc43	SD11_47	hypogaea	Shandong, Zibo	36.78	118.05
105	zh.h1331	cc44	GX13_126	hypogaea	Guangxi, Liucheng	24.67	109.24
106	zh.h1714	cc45	SC22_85	vulgaris	Sichuan, Nanchong	30.8	106.11
107	zh.h5399	cc46	SX55_154	irregular	Shanxi, Taiyuan	37.87	112.53
108	zh.h0934	cc47	SD11_33	hypogaea	Shandong, Xiajin	36.95	115.59
109	zh.h2044	cc48	FJ23_99	vulgaris	Fujian, Zhangpu	24.12	117.61
110	zh.h0540	cc49	SD41_22	hirsuta	Shandong, Qixia	37.28	120.83
111	zh.h0949	cc5	SD11_34	hypogaea	Shandong, Mouping	37.38	121.59
112	zh.h1816	cc50	Anh22_57	vulgaris	Anhui,JinZhai	31.67	115.87
113	zh.h2550	cc51	HuB12_68	hypogaea	Hubei, Luotian	30.93	115.48
114	zh.h2231	cc52	SC42_86	hirsuta	Sichuan, Nanchong	30.8	106.11
115	zh.h0868	cc53	SD11_29	hypogaea	Shandong, Qixia	37.28	120.83
116	zh.h4779	cc54	GD23_105	vulgaris	Guangdong, Shantou	23.39	116.69
117	zh.h2671	cc56	GD13_106	hypogaea	Guangdong, Qingyuan	23.7	113.01
118	zh.h2006	cc57	GD23_107	vulgaris	Guangdong, Guangzhou	23.16	113.23
119	zh.h1771	cc58	HuB22_69	vulgaris	Hubei, Yangxin	29.83	115.14
120	zh.h0636	cc59	GX44_142	hirsuta	Guangxi, Lingyun	24.35	106.55
121	zh.h0764	cc6	SD11_23	hypogaea	Shandong, Kunyu	36.1	118.53
122	zh.h1961	cc60	GD23_108	vulgaris	Guangdong, Chenghai	23.48	116.8
123	zh.h2609	cc61	HaiN13_138	hypogaea	Hainan, Qiongshan	19.98	110.33
124	zh.h2475	cc62	HeN11_12	hypogaea	Henan, Yongcheng	33.94	116.37
125	zh.h2177	cc63	LN26_162	vulgaris	Liaoning, Fu county	39.63	121.97
126	zh.h1324	cc64	GX14_143	hypogaea	Guangxi, Quanzhou	25.96	111.06
127	zh.h1377	cc65	LN16_170	hypogaea	Beizhen, Lianning	41.35	121.46
128	zh.h2100	cc66	GX23_127	vulgaris	Guangxi, Nanning	22.84	108.33
129	zh.h1315	cc67	FJ13_100	hypogaea	Fujian, Pingtan	25.51	119.78
130	zh.h5365	cc68	SX55_155	irregular	Shanxi, Taiyuan	37.87	112.53
131	zh.h0099	cc69	JS21_14	vulgaris	Jiangsu, Ganyu	34.83	119.11
132	zh.h2464	cc7	HeN11_10	hypogaea	Henan, Puyang	35.71	114.98
133	zh.h1585	cc70	SX31_54	fastigiata	Shanxi, Hongtong	36.25	111.68
134	zh.h2562	cc72	Anh12_58	hypogaea	Anhui, Susong	30.15	116.13
135	zh.h2045	cc73	FJ23_101	vulgaris	Fujian, Jinjiang	24.82	118.57
136	zh.h2652	cc74	GD13_109	hypogaea	Guangdong, Fanyu	22.95	113.36
137	zh.h2224	cc75	SC42_87	hirsuta	Sichuan, Nanchong	30.8	106.11
138	zh.h1830	cc77	HuN22_76	vulgaris	Hunan, Anhua	28.38	111.2
139	zh.h0500	cc78	GZ24_145	vulgaris	Guizhou, Xingyi	25.07	104.86
140	zh.h2376	cc79	GD43_110	hirsuta	Guangdong, Huiyang	23.09	114.4
141	zh.h2591	cc8	HuN12_74	hypogaea	Hunan, Shaodong	27.25	111.73
142	zh.h2152	cc81	GZ44_147	vulgaris	Guizhou, Huishui	25.97	106.71
143	zh.h0033	cc82	FJ33_102	fastigiata	Fujian, Longyan	25.12	117.01
144	zh.h1797	cc84	HuB22_70	vulgaris	Hubei, Wuhan	30.52	114.31
145	zh.h2425	cc85	SD11_48	hypogaea	Shandong, Jiaxiang	35.41	116.34
146	zh.h0127	cc86	Anh22_59	vulgaris	Anhui, Chuxian	32.33	118.31
147	zh.h5031	cc87	SC12_88	hypogaea	Sichuan, Weiyuan	30.37	102.9
148	zh.h2056	cc88	FJ23_103	vulgaris	Fujian, Hui'an	25.04	118.78
149	zh.h2637	cc89	GD13_111	hypogaea	Guangdong, Dianbai	21.52	110.99
150	zh.h0861	cc9	SD11_28	hypogaea	Shandong, Linyi	37.2	116.86
151	zh.h0490	cc90	YN24_153	vulgaris	Yunnan, Mengzi	23.36	103.41
152	zh.h4795	cc91	GD23_112	vulgaris	Guangdong, Zhongshan	22.52	113.38
153	zh.h2604	cc92	GD13_113	hypogaea	Guangdong, Yingde	24.17	113.38
154	zh.h0577	cc93	JS42_78	hirsuta	Jiangsu, Haimen	31.89	121.15
155	zh.h2330	cc94	GX44_144	hirsuta	Guangxi, Quanzhou	25.96	111.06
156	zh.h5020	cc95	CQ12_62	hypogaea	Chongqing, Baitao town	29.55	107.49
157	zh.h4716	cc96	ZJ22_94	vulgaris	Zhejiang, Huangyan	28.64	121.15
158	zh.h5098	cc97	GD43_160	hirsuta	Shaoguan, Guangdong	24.80	113.59
159	zh.h2294	cc98	HuN42_77	hirsuta	Hunan, Changsha	28.21	112.93
160	zh.h2618	cc99	GD13_114	hypogaea	Guangdong, Huiyang	23.09	114.4
