# Supplementary material for: Identification of Quantitative Trait Nucleotides and Development of Diagnostic Markers for Nine Fatty Acids in the Peanut
Source: Plants (Basel). 2023 Dec 20;13(1):16. doi: 10.3390/plants13010016 (PMC10780752; doi:10.3390/plants13010016)
Supplement: Supplementary file 1 [file plants-13-00016-s001.zip › plants-2749434-supplementary/Table S10.xls]

## Sheet: CAGs.Level2 GO
Table S10. Enriched GO pathways and KEGG pathway among the 226 candidate genes identified on Arahy.09 that are shared between early studies and the current study.
GO ID (level1)	GO Term (level1)	GO ID (level2)	GO Term (level2)	number_of_CAGs (All)	Genes_of_CAGs
GO:0008150	Biological Process	GO:0009987	cellular process	17	arahy.1L1WJ8(DTXL5),arahy.31DU23(RABE1A),arahy.3MHK8M(PGDH1),arahy.8BKN44(At5g23290),arahy.B80FEM(TATC),arahy.DTRW9U(--),arahy.EW69V8(RIBF1),arahy.I9L5JE(VHA-B2),arahy.KCR27H(At4g33920),arahy.MDY1G5(At1g18390),arahy.MHB4DX(At5g38830),arahy.NQ58Z6(PYRD),arahy.VLL77W(At5g23290),arahy.VW08M3(MSL6),arahy.WLW17E(LTA2),arahy.XA63TZ(ABCG7),arahy.XW3T4W(DTXL3)
GO:0008150	Biological Process	GO:0008152	metabolic process	16	arahy.3MHK8M(PGDH1),arahy.8BKN44(At5g23290),arahy.DTRW9U(--),arahy.E2GMYT(XYL1),arahy.EW69V8(RIBF1),arahy.I9L5JE(VHA-B2),arahy.IS5L46(At1g14650),arahy.KCR27H(At4g33920),arahy.MDY1G5(At1g18390),arahy.MHB4DX(At5g38830),arahy.NFLY9K(XYL1),arahy.NQ58Z6(PYRD),arahy.VLL77W(At5g23290),arahy.WLW17E(LTA2),arahy.XA63TZ(ABCG7),arahy.XTB5PX(ASA2)
GO:0003674	Molecular Function	GO:0003824	catalytic activity	15	arahy.3MHK8M(PGDH1),arahy.CBB0MY(lactb2),arahy.DTRW9U(--),arahy.E2GMYT(XYL1),arahy.FE4WD3(Xylt1),arahy.IX4CF1(EDA2),arahy.KCR27H(At4g33920),arahy.MDY1G5(At1g18390),arahy.ME4D5X(At5g61250),arahy.MHB4DX(At5g38830),arahy.NFLY9K(XYL1),arahy.NQ58Z6(PYRD),arahy.WLW17E(LTA2),arahy.XA63TZ(ABCG7),arahy.XTB5PX(ASA2)
GO:0008150	Biological Process	GO:0044699	single-organism process	14	arahy.1L1WJ8(DTXL5),arahy.31DU23(RABE1A),arahy.36FIU4(At5g05010),arahy.3MHK8M(PGDH1),arahy.B80FEM(TATC),arahy.DTRW9U(--),arahy.EW69V8(RIBF1),arahy.I9L5JE(VHA-B2),arahy.MHB4DX(At5g38830),arahy.NQ58Z6(PYRD),arahy.VW08M3(MSL6),arahy.WLW17E(LTA2),arahy.XA63TZ(ABCG7),arahy.XW3T4W(DTXL3)
GO:0003674	Molecular Function	GO:0005488	binding	13	arahy.04JNDX(DIVARICATA),arahy.31DU23(RABE1A),arahy.3MHK8M(PGDH1),arahy.4G0ENY(BBR),arahy.8BKN44(At5g23290),arahy.DTRW9U(--),arahy.E2GMYT(XYL1),arahy.I9L5JE(VHA-B2),arahy.KCR27H(At4g33920),arahy.MHB4DX(At5g38830),arahy.NFLY9K(XYL1),arahy.VLL77W(At5g23290),arahy.XA63TZ(ABCG7)
GO:0005575	Cellular Component	GO:0005623	cell	10	arahy.31DU23(RABE1A),arahy.36FIU4(At5g05010),arahy.B80FEM(TATC),arahy.B88340(--),arahy.CBB0MY(lactb2),arahy.DTRW9U(--),arahy.I9L5JE(VHA-B2),arahy.WENH69(MAM33),arahy.WLW17E(LTA2),arahy.XW3T4W(DTXL3)
GO:0005575	Cellular Component	GO:0044464	cell part	10	arahy.31DU23(RABE1A),arahy.36FIU4(At5g05010),arahy.B80FEM(TATC),arahy.B88340(--),arahy.CBB0MY(lactb2),arahy.DTRW9U(--),arahy.I9L5JE(VHA-B2),arahy.WENH69(MAM33),arahy.WLW17E(LTA2),arahy.XW3T4W(DTXL3)
GO:0005575	Cellular Component	GO:0043226	organelle	8	arahy.36FIU4(At5g05010),arahy.B80FEM(TATC),arahy.B88340(--),arahy.CBB0MY(lactb2),arahy.I9L5JE(VHA-B2),arahy.WENH69(MAM33),arahy.WLW17E(LTA2),arahy.XW3T4W(DTXL3)
GO:0005575	Cellular Component	GO:0032991	macromolecular complex	6	arahy.36FIU4(At5g05010),arahy.8BKN44(At5g23290),arahy.B80FEM(TATC),arahy.I9L5JE(VHA-B2),arahy.VLL77W(At5g23290),arahy.WLW17E(LTA2)
GO:0005575	Cellular Component	GO:0016020	membrane	6	arahy.1L1WJ8(DTXL5),arahy.36FIU4(At5g05010),arahy.B80FEM(TATC),arahy.I9L5JE(VHA-B2),arahy.VW08M3(MSL6),arahy.XW3T4W(DTXL3)
GO:0008150	Biological Process	GO:0051179	localization	5	arahy.31DU23(RABE1A),arahy.36FIU4(At5g05010),arahy.B80FEM(TATC),arahy.I9L5JE(VHA-B2),arahy.XW3T4W(DTXL3)
GO:0005575	Cellular Component	GO:0044425	membrane part	5	arahy.1L1WJ8(DTXL5),arahy.36FIU4(At5g05010),arahy.B80FEM(TATC),arahy.I9L5JE(VHA-B2),arahy.XW3T4W(DTXL3)
GO:0008150	Biological Process	GO:0050896	response to stimulus	4	arahy.31DU23(RABE1A),arahy.B88340(--),arahy.I9L5JE(VHA-B2),arahy.XW3T4W(DTXL3)
GO:0005575	Cellular Component	GO:0044422	organelle part	4	arahy.36FIU4(At5g05010),arahy.B80FEM(TATC),arahy.WENH69(MAM33),arahy.WLW17E(LTA2)
GO:0008150	Biological Process	GO:0071840	cellular component organization or biogenesis	3	arahy.B80FEM(TATC),arahy.I9L5JE(VHA-B2),arahy.WLW17E(LTA2)
GO:0003674	Molecular Function	GO:0005215	transporter activity	3	arahy.1L1WJ8(DTXL5),arahy.I9L5JE(VHA-B2),arahy.XW3T4W(DTXL3)
GO:0005575	Cellular Component	GO:0030054	cell junction	3	arahy.36FIU4(At5g05010),arahy.I9L5JE(VHA-B2),arahy.VW08M3(MSL6)
GO:0008150	Biological Process	GO:0023052	signaling	2	arahy.31DU23(RABE1A),arahy.I9L5JE(VHA-B2)
GO:0008150	Biological Process	GO:0050789	regulation of biological process	2	arahy.31DU23(RABE1A),arahy.I9L5JE(VHA-B2)
GO:0008150	Biological Process	GO:0065007	biological regulation	2	arahy.31DU23(RABE1A),arahy.I9L5JE(VHA-B2)
GO:0008150	Biological Process	GO:0048519	negative regulation of biological process	1	arahy.I9L5JE(VHA-B2)

## Sheet: CAGs.path
KEGG_A_class	KEGG_B_class	Pathway	CAGs (44)	All (13708)	Pvalue	Qvalue	Pathway ID	Genes	K_IDs
Genetic Information Processing	Folding, sorting and degradation	Protein processing in endoplasmic reticulum	6	546	0.00757194	0.178205	ko04141	arahy.CQ5GAV(RAD23C);arahy.F2SC7C(CDC48);arahy.IT2EAD(CEF);arahy.Q6VS78(At4g32640);arahy.QG1Y1P(SEC61G2);arahy.YVZ59D(Os02g0178400)	K10839+K13525+K14007+K14007+K07342+K07342
Genetic Information Processing	Folding, sorting and degradation	Protein export	3	137	0.00959191	0.178205	ko03060	arahy.B80FEM(TATC);arahy.QG1Y1P(SEC61G2);arahy.YVZ59D(Os02g0178400)	K03118+K07342+K07342
Metabolism	Glycan biosynthesis and metabolism	Glycosaminoglycan degradation	2	59	0.0153434	0.178205	ko00531	arahy.7DV1VQ(HEXO1);arahy.ME4D5X(At5g61250)	K12373+K07964
Metabolism	Glycan biosynthesis and metabolism	Other glycan degradation	2	60	0.0158404	0.178205	ko00511	arahy.7DV1VQ(HEXO1);arahy.LFSR1E(FUC95A)	K12373+K15923
Metabolism	Glycan biosynthesis and metabolism	Glycosphingolipid biosynthesis - ganglio series	1	10	0.0316486	0.284837	ko00604	arahy.7DV1VQ(HEXO1)	K12373
Cellular Processes	Transport and catabolism	Phagosome	3	281	0.0609965	0.457474	ko04145	arahy.I9L5JE(VHA-B2);arahy.QG1Y1P(SEC61G2);arahy.YVZ59D(Os02g0178400)	K02147+K07342+K07342
Genetic Information Processing	Translation	Aminoacyl-tRNA biosynthesis	2	145	0.0788113	0.501225	ko00970	arahy.DTRW9U(--);arahy.MHB4DX(At5g38830)	K01886+K01883
Metabolism	Glycan biosynthesis and metabolism	Glycosphingolipid biosynthesis - globo and isoglobo series	1	29	0.0891067	0.501225	ko00603	arahy.7DV1VQ(HEXO1)	K12373
Metabolism	Amino acid metabolism	Glycine, serine and threonine metabolism	2	219	0.155807	0.779035	ko00260	arahy.3MHK8M(PGDH1);arahy.KVXN1E(HPR-A)	K00058+K15893
Environmental Information Processing	Membrane transport	ABC transporters	1	85	0.239755	0.806136	ko02010	arahy.JDZ0RF(ABCB20)	K05658
Metabolism	Lipid metabolism	Biosynthesis of unsaturated fatty acids	1	89	0.24953	0.806136	ko01040	arahy.42CZAS(FAD2-1)	K10256
Metabolism	Carbohydrate metabolism	Pentose and glucuronate interconversions	2	304	0.255188	0.806136	ko00040	arahy.DNVP1U(At3g53190);arahy.IL3471(At1g30350)	K01728+K01728
Genetic Information Processing	Translation	mRNA surveillance pathway	2	307	0.258774	0.806136	ko03015	arahy.9V29BW(PP2AA2);arahy.BKP6F9(B'BETA)	K03456+K11584
Genetic Information Processing	Replication and repair	Nucleotide excision repair	2	308	0.25997	0.806136	ko03420	arahy.CQ5GAV(RAD23C);arahy.P65711(RPA1B)	K10839+K07466
Genetic Information Processing	Folding, sorting and degradation	Proteasome	1	143	0.370067	0.806136	ko03050	arahy.YW1SJ5(PAE1)	K02729
Metabolism	Amino acid metabolism	Phenylalanine, tyrosine and tryptophan biosynthesis	1	155	0.394163	0.806136	ko00400	arahy.XTB5PX(ASA2)	K01657
Metabolism	Carbohydrate metabolism	Citrate cycle (TCA cycle)	1	168	0.419251	0.806136	ko00020	arahy.WLW17E(LTA2)	K00627
Metabolism	Metabolism of terpenoids and polyketides	Terpenoid backbone biosynthesis	1	171	0.424895	0.806136	ko00900	arahy.Q6BHJ0(mvd)	K01597
Metabolism	Amino acid metabolism	Arginine and proline metabolism	1	175	0.432337	0.806136	ko00330	arahy.ZLR49S(P4H9)	K00472
Genetic Information Processing	Transcription	Spliceosome	2	456	0.432833	0.806136	ko03040	arahy.4JT818(Sf3b3);arahy.IS5L46(At1g14650)	K12830+K12825
Metabolism	Global and overview maps	Fatty acid metabolism	1	212	0.496857	0.806136	ko01212	arahy.42CZAS(FAD2-1)	K10256
Genetic Information Processing	Translation	Ribosome biogenesis in eukaryotes	1	215	0.501763	0.806136	ko03008	arahy.0Y3V4L(NSN1)	K14538
Metabolism	Carbohydrate metabolism	Glyoxylate and dicarboxylate metabolism	1	217	0.505007	0.806136	ko00630	arahy.KVXN1E(HPR-A)	K15893
Metabolism	Global and overview maps	Carbon metabolism	3	839	0.510297	0.806136	ko01200	arahy.3MHK8M(PGDH1);arahy.KVXN1E(HPR-A);arahy.WLW17E(LTA2)	K00058+K15893+K00627
Metabolism	Lipid metabolism	Steroid biosynthesis	1	225	0.517779	0.806136	ko00100	arahy.5497SD(LIP1)	K01052
Cellular Processes	Transport and catabolism	Endocytosis	2	571	0.552428	0.806136	ko04144	arahy.31DU23(RABE1A);arahy.I3IPVK(RHPN2)	K07901+K12200
Genetic Information Processing	Replication and repair	Mismatch repair	1	248	0.552731	0.806136	ko03430	arahy.P65711(RPA1B)	K07466
Metabolism	Amino acid metabolism	Cysteine and methionine metabolism	1	249	0.554193	0.806136	ko00270	arahy.HR3ZI9(MTK)	K00899
Metabolism	Metabolism of other amino acids	Glutathione metabolism	1	259	0.568559	0.806136	ko00480	arahy.B496DS(--)	K00799
Genetic Information Processing	Replication and repair	Homologous recombination	1	276	0.591951	0.806136	ko03440	arahy.P65711(RPA1B)	K07466
Metabolism	Lipid metabolism	Glycerophospholipid metabolism	1	281	0.598591	0.806136	ko00564	arahy.8F881C(PSS1)	K08730
Genetic Information Processing	Replication and repair	DNA replication	1	281	0.598591	0.806136	ko03030	arahy.P65711(RPA1B)	K07466
Metabolism	Global and overview maps	Biosynthesis of amino acids	2	662	0.634255	0.806136	ko01230	arahy.3MHK8M(PGDH1);arahy.XTB5PX(ASA2)	K00058+K01657
Genetic Information Processing	Folding, sorting and degradation	RNA degradation	1	340	0.669403	0.806136	ko03018	arahy.3TDE18(Dhx36)	K14442
Metabolism	Carbohydrate metabolism	Pyruvate metabolism	1	348	0.678011	0.806136	ko00620	arahy.WLW17E(LTA2)	K00627
Metabolism	Carbohydrate metabolism	Amino sugar and nucleotide sugar metabolism	1	358	0.688463	0.806136	ko00520	arahy.7DV1VQ(HEXO1)	K12373
Environmental Information Processing	Signal transduction	Plant hormone signal transduction	2	772	0.717509	0.806136	ko04075	arahy.W15JJQ(PAN);arahy.ZUK3ZD(CYCD3-1)	K14431+K14505
Metabolism	Carbohydrate metabolism	Glycolysis / Gluconeogenesis	1	394	0.723416	0.806136	ko00010	arahy.WLW17E(LTA2)	K00627
Metabolism	Nucleotide metabolism	Pyrimidine metabolism	1	398	0.727054	0.806136	ko00240	arahy.NQ58Z6(PYRD)	K00254
Metabolism	Energy metabolism	Oxidative phosphorylation	1	424	0.74959	0.806136	ko00190	arahy.I9L5JE(VHA-B2)	K02147
Metabolism	Carbohydrate metabolism	Starch and sucrose metabolism	1	427	0.75207	0.806136	ko00500	arahy.BL0RCS(TPS5)	K16055
Genetic Information Processing	Translation	Ribosome	2	826	0.752393	0.806136	ko03010	arahy.A7ZCQS(RPL35);arahy.B0KB7I(RPL15)	K02918+K02876
Metabolism	Biosynthesis of other secondary metabolites	Phenylpropanoid biosynthesis	1	520	0.818102	0.856153	ko00940	arahy.WY6NTH(CAD2)	K00083
Metabolism	Global and overview maps	Metabolic pathways	15	5983	0.925384	0.946416	ko01100	arahy.3MHK8M(PGDH1);arahy.7DV1VQ(HEXO1);arahy.8F881C(PSS1);arahy.BL0RCS(TPS5);arahy.DTRW9U(--);arahy.HR3ZI9(MTK);arahy.I9L5JE(VHA-B2);arahy.KVXN1E(HPR-A);arahy.ME4D5X(At5g61250);arahy.NQ58Z6(PYRD);arahy.Q6BHJ0(mvd);arahy.WLW17E(LTA2);arahy.WY6NTH(CAD2);arahy.XTB5PX(ASA2);arahy.ZLR49S(P4H9)	K00058+K12373+K08730+K16055+K01886+K00899+K02147+K15893+K07964+K00254+K01597+K00627+K00083+K01657+K00472
Metabolism	Global and overview maps	Biosynthesis of secondary metabolites	6	3336	0.973243	0.973243	ko01110	arahy.8F881C(PSS1);arahy.KVXN1E(HPR-A);arahy.Q6BHJ0(mvd);arahy.WLW17E(LTA2);arahy.WY6NTH(CAD2);arahy.XTB5PX(ASA2)	K08730+K15893+K01597+K00627+K00083+K01657
