# Supplementary material for: Identification of Quantitative Trait Nucleotides and Development of Diagnostic Markers for Nine Fatty Acids in the Peanut
Source: Plants (Basel). 2023 Dec 20;13(1):16. doi: 10.3390/plants13010016 (PMC10780752; doi:10.3390/plants13010016)
Supplement: Supplementary file 1 [file plants-13-00016-s001.zip › plants-2749434-supplementary/Table S2.xls]

## Sheet: QTL
Table S2. Information table for the 74 QTLs that were identified by earlier studies. These QTLs were found to be associated with the oleic acid, linoleic acid and O/L ratio.
Traits	LG	LOD	Marker（ Low）	F-primer（regions）	R-primer (regions)	Marker High	F-primer (regions)	R-primer (regions)	Start	Stop	Significant SNPs	Gene /function	Region	Marker R2	Population/Map Name	References
O, L	B04										12990543	arahy.YUL6YW	220.442 kb		USDA peanut core collection, plus selected improved cultivars	Otyama PI , Chamberlin K , Ozias-Akins P, Graham MA, Cannon EKS, Cannon SB, MacDonald GE, Anglin NL.Genome-wide approaches delineate the additive, epistatic, and pleiotropic nature of variants controlling fatty acid composition in peanut (Arachis hypogaea L.).G3 Genes|Genomes|Genetics, 2021. doi:10.1101/2021.06.03.446924.
O, L	A02										5598001	arahy.AYAJ7Z	351.564 kb		USDA peanut core collection, plus selected improved cultivars	..
O, L	A09										114692575	arahy.42CZAS	516.677 kb		USDA peanut core collection, plus selected improved cultivars	..
O, L	A03										45550701				USDA peanut core collection, plus selected improved cultivars	..
O, L	B06										1305379				USDA peanut core collection, plus selected improved cultivars	..
O, L	B02										13083458				USDA peanut core collection, plus selected improved cultivars	..
O, L	B01										7776598				USDA peanut core collection, plus selected improved cultivars	..
O, L	A07										67544979				USDA peanut core collection, plus selected improved cultivars	..
O, L	B04										13871771				USDA peanut core collection, plus selected improved cultivars	..
O, L	A08										42766581				USDA peanut core collection, plus selected improved cultivars	..
O, L. O/L	A08								17827053	17,829,122 l		Lecithin:cholesterol acyltransferase family protein; lipid metabolic process			120 U.S. peanut mini core collection	Zhang H, Wang ML, Dang P, Jiang T, Zhao SZ, Lamb M, Chen C. Identification of potential QTLs and genes associated with seed composition traits in peanut (Arachis hypogaea L.) using GWAS and RNA-Seq analysis. Gene, 2020, 769:145215. doi:10.1016/j.gene.2020.145215.
O/L	A09								114192195	114195899		Fatty acid desaturase 2			120 U.S. peanut mini core collection	..
O/L	15								8954598	8957615		Peroxidase superfamily protein			120 U.S. peanut mini core collection	..
O/L	10								23754144	23758462		Phosphoinositide phospholipase C 6-like; lipid metabolic process			120 U.S. peanut mini core collection	..
O/L	A09								113650131	113651970		Type I inositol 1; phosphatidylinositol dephosphorylation			120 U.S. peanut mini core collection	..
O, O/L	11								36004899	36010334		Type I inositol 1; phosphatidylinositol dephosphorylation			120 U.S. peanut mini core collection	..
O	A09	5.16~8.74	Marker4391589	AGGGAAGAATATCATGCCATCAGTCTAAGGAGTGGAGAAGTGCTTAATGAGGGCGAAAATGATGAATTGGTAGAGCAAGAAGAAGAAATCCTTGTACCAAXXXXXXXXXXAACATTCATAAAGAAGAAAAGGTCAACTGCAAACAATCCAACCCATGCCCTAAAAAGCAAAGTAAATCAAGAAAATAACAAAAGAAAGCTTGTTGGGAAG	AGGGAAGAATATCATGCCATCAGTCTAAGGAGTGGAGAAGTGCTTAATGAGGGCGAAAATGAGGAATTGGTAGAGCAAGAAGAAGAAATCCTTGTACCAAXXXXXXXXXXAACATTCATAAAGAAGAAAAGGTCAACTGCAAACAATCCAACCCATGCCCTAAAAAGCAAAGTAAATCAAGAAAATAACAAAAGAAAGCTTGTTGGGAAG	Marker4463600	TCAATACAGCCTTGATTGCCTGGGATCTATCAAAAATAATCAACAAGCCGTCCTGTGGGGTGACACATTATCTCAGATTAGTCAAGATGAAAGACCATGAXXXXXXXXXXCACAGGACAGGAATGTCCAGAATACTTTGTCGAACATGCTACAGTCGCGGACCATAAGGCGCCCATCATAGTAAGGTACGACTAGGGGTGGAAACAAGCC	TCAATACAGCCTTGATTGCCTGGGATCTATCAAAAATAATCAACAAGCCATCCTGTGGGGTGACACATTATCTCAGATTAGTCAAGATGAAAGACCATGAXXXXXXXXXXCACAGGACAGGAATGTCCAGAATACTTTGTCGAACATGCTACAGTCGCGGACCATAAGGCGCCCATCATAGTAAGGTACGACTAGGGGTGGAAACAAGCC	61.879cM	63.065cM			62cM		Huayu28 × P76	Hu XH , Zhang SZ , Miao HR , et al. High-Density Genetic Map Construction and Identification of QTLs Controlling Oleic and Linoleic Acid in Peanut using SLAF-seq and SSRs. Scientific Reports, 2018, 8(1):5479.
O	B09	18.28~31.85	Marker2379598	CTACCGCACATCCGACCTTCTTAAGGAGGTCGGGTTCAACGTCAACAGGCAGTTTAAACTTATCACCATAAGTAACTGTCTCCCCGAATCTCTCACATTCXXXXXXXXXXTAGAGTGTCTTGCAGGTACCACCCCCATCCTTTTCAGCACAAACTCAGATAGCAGCTCTCTAACATAGAACAAGTCGGAGATCAACCTCTTCGAATATTT	CTACCGCACATCCGACCTTCTTAAGGAGGTCGGGTTCAACGTCAACAGGCAGTTTAAACTTATCACCATAAGTAACTGTCTCCCCGAATCTCTCACCTTCXXXXXXXXXXTAGAGTGTCTTGCAGGTACCACCCCCATCCTTTTCAGCACAAACTCAGATAGCAGCTCTCTAACATAGAACAAGTCGGAGATCAACCTCTTCGAATATTT	Marker2575339	AGCAACAAATAGCTTGCAGAGTGGATAGGTGACGACAAACTTAACAGATTTGAAGTGAGTCGTAAAAATACAAAGGTGGATGTGGATTTTATCAAGCAAAXXXXXXXXXXTATGTGCATCCATGGTTATGCATGGAGACAATCCATAAGACATGCACATTGTATTCAACCTGTGCCAAGTCAGGAGTTTTGTACAAGAAGTGAGTATTCA	AACAACAAATAGCTTGCAGAGTGGATAGGTGACGACAAACTTAACAGATTTGAAGTGAGTCGTAAAAATACAAAGGTGGATGTGGATTTTATCAAGCAAAXXXXXXXXXXTATGTGCATCCATGGTTATGCATGGAGACAATCCATAAGACATGCACATTGTATTCAACCTGTGCCAAGTCAGGAGTTTTGTACAAGAAGTGAGTATTCA	121.753cM	116.642cM			117~118cM		Huayu28 × P76	..
L	A09	4.79~8.08	Marker4391589	AGGGAAGAATATCATGCCATCAGTCTAAGGAGTGGAGAAGTGCTTAATGAGGGCGAAAATGATGAATTGGTAGAGCAAGAAGAAGAAATCCTTGTACCAAXXXXXXXXXXAACATTCATAAAGAAGAAAAGGTCAACTGCAAACAATCCAACCCATGCCCTAAAAAGCAAAGTAAATCAAGAAAATAACAAAAGAAAGCTTGTTGGGAAG	AGGGAAGAATATCATGCCATCAGTCTAAGGAGTGGAGAAGTGCTTAATGAGGGCGAAAATGAGGAATTGGTAGAGCAAGAAGAAGAAATCCTTGTACCAAXXXXXXXXXXAACATTCATAAAGAAGAAAAGGTCAACTGCAAACAATCCAACCCATGCCCTAAAAAGCAAAGTAAATCAAGAAAATAACAAAAGAAAGCTTGTTGGGAAG	Marker4463600	TCAATACAGCCTTGATTGCCTGGGATCTATCAAAAATAATCAACAAGCCGTCCTGTGGGGTGACACATTATCTCAGATTAGTCAAGATGAAAGACCATGAXXXXXXXXXXCACAGGACAGGAATGTCCAGAATACTTTGTCGAACATGCTACAGTCGCGGACCATAAGGCGCCCATCATAGTAAGGTACGACTAGGGGTGGAAACAAGCC	TCAATACAGCCTTGATTGCCTGGGATCTATCAAAAATAATCAACAAGCCATCCTGTGGGGTGACACATTATCTCAGATTAGTCAAGATGAAAGACCATGAXXXXXXXXXXCACAGGACAGGAATGTCCAGAATACTTTGTCGAACATGCTACAGTCGCGGACCATAAGGCGCCCATCATAGTAAGGTACGACTAGGGGTGGAAACAAGCC	61.879cM	63.065cM			62cM		Huayu28 × P76	..
L	B09	18.38~31.47	Marker2379598	CTACCGCACATCCGACCTTCTTAAGGAGGTCGGGTTCAACGTCAACAGGCAGTTTAAACTTATCACCATAAGTAACTGTCTCCCCGAATCTCTCACATTCXXXXXXXXXXTAGAGTGTCTTGCAGGTACCACCCCCATCCTTTTCAGCACAAACTCAGATAGCAGCTCTCTAACATAGAACAAGTCGGAGATCAACCTCTTCGAATATTT	CTACCGCACATCCGACCTTCTTAAGGAGGTCGGGTTCAACGTCAACAGGCAGTTTAAACTTATCACCATAAGTAACTGTCTCCCCGAATCTCTCACCTTCXXXXXXXXXXTAGAGTGTCTTGCAGGTACCACCCCCATCCTTTTCAGCACAAACTCAGATAGCAGCTCTCTAACATAGAACAAGTCGGAGATCAACCTCTTCGAATATTT	Marker2575339	AGCAACAAATAGCTTGCAGAGTGGATAGGTGACGACAAACTTAACAGATTTGAAGTGAGTCGTAAAAATACAAAGGTGGATGTGGATTTTATCAAGCAAAXXXXXXXXXXTATGTGCATCCATGGTTATGCATGGAGACAATCCATAAGACATGCACATTGTATTCAACCTGTGCCAAGTCAGGAGTTTTGTACAAGAAGTGAGTATTCA	AACAACAAATAGCTTGCAGAGTGGATAGGTGACGACAAACTTAACAGATTTGAAGTGAGTCGTAAAAATACAAAGGTGGATGTGGATTTTATCAAGCAAAXXXXXXXXXXTATGTGCATCCATGGTTATGCATGGAGACAATCCATAAGACATGCACATTGTATTCAACCTGTGCCAAGTCAGGAGTTTTGTACAAGAAGTGAGTATTCA	121.753cM	116.642cM			117~118cM		Huayu28 × P76	..
O	A09	20.3	Ah3819	TGCAGATTTCAACACCAATCAGTTTTTGAATGCCAAGAGAATAATTCATTAAAATGAGGAGCGGAAAAA		FAD2A	GATTACTGATTATTGACTT	CCAACCCAAACCTTTCAGAG	13.049cM	24.083cM			13~24cM	17.4	ICGV 06420 × SunOleic 95R	Shasidhar Y, Vishwakarma MK, Pandey MK, Janila P, Variath MT, Manohar SS, Nigam SN, Guo B and Varshney K (2017) Molecular Mapping of Oil Content and Fatty Acids Using Dense Genetic Maps in Groundnut (Arachis hypogaea L.). Front. Plant Sci. 8:794
O	A09	25.2	Ah5452	TGCAGTTAGTGAATAGTGAAGTCATTTCCTTTTATTCCCTTGTATACACATGCATGCGAGATCGGAAGA		Ah6158	TGCAGTGAGTCCTCCCCCACCACTTACACCATCTCTGCCACCTCCATTGCCGGTTCTTGAAACTCATCC		76.724cM	77.419cM			76~77cM	34.2	ICGV 06420 × SunOleic 95R	..
O	B09	36.1	FAD2B	CAGAACCATTAGCTTTG	CTCTGACTATGCATCAG	Ah3931	TGCAGAACAAATCCTCACTAACATCATTATCTTAATCATTATAGAATAATTCAATTATTAATGTTTAGG		82.869cM	87.392cM			82~87cM	33.8	ICGV 06420 × SunOleic 95R	..
L	A09	6.2	Ah3819	TGCAGATTTCAACACCAATCAGTTTTTGAATGCCAAGAGAATAATTCATTAAAATGAGGAGCGGAAAAA		FAD2A	GATTACTGATTATTGACTT	CCAACCCAAACCTTTCAGAG	13.049cM	24.083cM			13~24cM	19.5	ICGV 06420 × SunOleic 95R	..
L	A09	4	Ah5853	TGCAGCACTCTCTGACTCCACTTCCTGCCTCCAATGGTTCCGCGAAGAATGAATTGGTTGCAGAGAAGC		Ahs6334II	TGCAGCTTTGGGCACATTAAGAAAGCTCTCGGTCTCGTACCCTTGCGTGCCAAGACTGACATCCAAGAT		99.608cM	107.027cM			99~107cM	12.1	ICGV 06420 × SunOleic 95R	..
L	B09	22.4	FAD2B	CAGAACCATTAGCTTTG	CTCTGACTATGCATCAG	Ah3931	TGCAGAACAAATCCTCACTAACATCATTATCTTAATCATTATAGAATAATTCAATTATTAATGTTTAGG		82.869cM	87.392cM			82~87cM	41	ICGV 06420 × SunOleic 95R	..
O	A09	11.6	AhTE0391	TTCCTTTTTCTGATGAAATATGAGAT	GCCTTTGAAGATCTTTCACCC	AhTE0572	GAAGCGTGTTGGATCGGTAT	TGCAAAAGTGGATAACCCAA	21.57cM	57.11cM				15.1	TMV 2 × TMV 4-NLM	Hake AA, Shirasawa K, Yadawad A, et al. Mapping of important ta×onomic and productivity traits using genic and non-genic transposable element markers in peanut (Arachis hypogaeaL.):. Plos One, 2017, 12(10):e0186113.
L	A09	11.1	AhTE0391	TTCCTTTTTCTGATGAAATATGAGAT	GCCTTTGAAGATCTTTCACCC	AhTE0572	GAAGCGTGTTGGATCGGTAT	TGCAAAAGTGGATAACCCAA	21.57cM	57.11cM				14.8	TMV 2 × TMV 5-NLM	..
O/L	A09	11	AhTE0391	TTCCTTTTTCTGATGAAATATGAGAT	GCCTTTGAAGATCTTTCACCC	AhTE0572	GAAGCGTGTTGGATCGGTAT	TGCAAAAGTGGATAACCCAA	21.57cM	57.11cM				15.2	TMV 2 × TMV 6-NLM	..
O	LG2	3.07~14.30	qOALG2-GM2839	TCTCTTTCTTTTCCTCATTCTCTCA	CCACAGCCATAGCAGCAGAG	qOALG2-GNB159	CGAATCGGAACACCGTACTT	TTTTAAATGTTTGGCCCAGG					21.01	5.90~25.42	Yuanza 9102 × Xuzhou 68-4	Li XP, Xu XJ, Cai Y, et al. Quantitative trait locus analysis for main quality traits in cultivated peanut (Arachis hypogaea L.) (In Chinese)． Chinese Journal of Oil Crop Sciences, 2016, 38(4):415-422.
O	LG3	5.73~5.85	qOALG3-AGGS1579	ACTTTAGAGCTGAGGTGGCATC	CTCTCCTCGGCTTTCTTTATCA	qOALG3-AHZ1911									Yuanza 9102 × Xuzhou 68-4	..
O	LG15	4.11	qOALG15.3-AGGS1197	CGTCCTTCTTCTTGGTGAACTC	AGTCATCATTGAGCATCGTGAG	qOALG15.3-AHTE0477	GGTGGTGGCCATTTCTCTT	TTTGCCCATTTTTGGTTCTG							Yuanza 9102 × Xuzhou 68-4	..
O	LG3	6.09	qOALG3.4-AHZ1908			qOALG3.4-AGGS1425	CATCAGCGCAGGATAAATCAA	CTGAAGGAGTTTGCAGGAACTT							Yuanza 9102 × Xuzhou 68-4	..
L	LG2	5.78	AHGS1543	ACGTCAGGTTCACAACGACA	ATTTTTCTCCGAGTCAGCCA	AGGS0977	GTGTTTGATTGAGCCTTTGTCA	ACACGCACGAGATACATAGTGG					11.71	9.43	Yuanza 9102 × Xuzhou 68-4	..
L	LG2	11.9	GM2839	TCTCTTTCTTTTCCTCATTCTCTCA	CCACAGCCATAGCAGCAGAG	GNB159	CGAATCGGAACACCGTACTT	TTTTAAATGTTTGGCCCAGG					21.01	22.34	Yuanza 9102 × Xuzhou 68-4	..
L	LG3	5.4	AGGS1579	ACTTTAGAGCTGAGGTGGCATC	CTCTCCTCGGCTTTCTTTATCA	AHZ1911							6.21	8.41	Yuanza 9102 × Xuzhou 68-4	..
L	LG3	3.96	AGGS1307	TTGGTGAATGACTTAGGAACGA	ATGGGCAGAATGGTAAATGAAC	AGGS1795-1	GTCATCGCCGAACTCTTCTTAG	CCTTAATGGCAATGCTATCTCC					14.61	6.2	Yuanza 9102 × Xuzhou 68-4	..
L	LG15	6.82	AGGS2186	CCACGACAGGGACTTCCTATAA	TGATGGAGTTGAATGAATGAGC	AD90F2	CTCAATGGCCGGTATGATTAGT	TTGAGATAACGCTTCCGAAAAT					28.71	11.31	Yuanza 9102 × Xuzhou 68-4	..
L	LG15	4.88	AGGS1197	CGTCCTTCTTCTTGGTGAACTC	AGTCATCATTGAGCATCGTGAG	AHTE0477	GGTGGTGGCCATTTCTCTT	TTTGCCCATTTTTGGTTCTG					41.61	10.74	Yuanza 9102 × Xuzhou 68-4	..
L	A09 (LG2)	9.77	AGGS0285	AACACACACGCACTAGCAACTT	ACCAAACCAAGAAGGTGAAAGA	AHGS1283	TGAACACACACGCACTAGCA	TGACAACTTCTGAAGCGATGA		92.579cM			(9.21)	(16.74)	Yuanza 9102 × Xuzhou 68-4	..
L	A09 (LG2)	11.6	AD91I24	TGTCCGCCAAGTTTTACAGATA	CAGCTTACACTGGCATGTTCTC	AGGS1378	TGGTACTATCCCGCCATAATTT	GGGTTAATTCAACATGGGTCTC	73.362cM				(16.01)	(19.1)	Yuanza 9102 × Xuzhou 68-4	..
L	LG3	5.92	AGGS2555	CGTCTCGCTGTCGTCTCTAAAC	CTCTAACGGTTGACTTCGACAA	AHZ1908							3.01	10.2	Yuanza 9102 × Xuzhou 68-4	..
L	LG3	7.29	AGGS1378	TGGTACTATCCCGCCATAATTT	GGGTTAATTCAACATGGGTCTC	AHGS0400	GGGCAGAGATTCATGGAGAG	CTTTCGAAGGTCTGCTCGTC					17.11	13.37	Yuanza 9102 × Xuzhou 68-4	..
O/L	02	8.04	GM2839	TCTCTTTCTTTTCCTCATTCTCTCA	CCACAGCCATAGCAGCAGAG	GNB159	CGAATCGGAACACCGTACTT	TTTTAAATGTTTGGCCCAGG	21.01cM					14.49	Yuanza 9102 × Xuzhou 68-4	..
O/L	02	14.5	AGGS2282			GNB652	CAAAGTCGCACAAAGTGGAA	AACTCCGCAGGCTGTGACTA	17.41cM					23.82	Yuanza 9102 × Xuzhou 68-4	..
O/L	02	7.46	AGGS2282			GNB652	CAAAGTCGCACAAAGTGGAA	AACTCCGCAGGCTGTGACTA	17.41cM					12.95	Yuanza 9102 × Xuzhou 68-4	..
O/L	03	5.28	AGGS1579	ACTTTAGAGCTGAGGTGGCATC	CTCTCCTCGGCTTTCTTTATCA	AHZ1911			6.51cM					8.77	Yuanza 9102 × Xuzhou 68-4	..
O/L	03	5.87	AGGS1579	ACTTTAGAGCTGAGGTGGCATC	CTCTCCTCGGCTTTCTTTATCA	AHZ1911			6.51cM					8.48	Yuanza 9102 × Xuzhou 68-4	..
O/L	03	6.16	AGGS1579	ACTTTAGAGCTGAGGTGGCATC	CTCTCCTCGGCTTTCTTTATCA	AHZ1911			6.21cM					10.93	Yuanza 9102 × Xuzhou 68-4	..
O/L	03	4.27	AHZ1047			AHGS2787	AGTCCCCAATCATCAACAGC	ACCCCTCCATTTCGTCTTCT	15.61cM					6.29	Yuanza 9102 × Xuzhou 68-4	..
O/L	03	3.45	AHZ1047			AHGS2787	AGTCCCCAATCATCAACAGC	ACCCCTCCATTTCGTCTTCT	14.61cM					6.17	Yuanza 9102 × Xuzhou 68-4	..
O/L	15	7.38	GM1901	GAAACACCGATATTTTCGATACA	TGACGAGCAAGTCATGTATGTG	ML1G4			22.71cM					13.23	Yuanza 9102 × Xuzhou 68-4	..
O/L	15	8.04	AGGS2186	CCACGACAGGGACTTCCTATAA	TGATGGAGTTGAATGAATGAGC	AD90F2	CTCAATGGCCGGTATGATTAGT	TTGAGATAACGCTTCCGAAAAT	28.71cM					14.41	Yuanza 9102 × Xuzhou 68-4	..
O/L	15	5.24	AGGS1197	CGTCCTTCTTCTTGGTGAACTC	AGTCATCATTGAGCATCGTGAG	AHTE0477	GGTGGTGGCCATTTCTCTT	TTTGCCCATTTTTGGTTCTG	40.61cM					12.72	Yuanza 9102 × Xuzhou 68-4	..
O	A03	8.72	TC4E10	ACGTCATCTTCCCTCCTCCT	CCATTTTCTCCTCGAACCAA	GNB649	GAAGCTTTCCATGCACCAGT	TGAATCCAACAACCACAGGA	91.61cM				86.6~94.1cM	8.72	T (Tifrunner × GT-C20)/ S (SunOleic 97R × NC94022)-population	Huang L, He H, Chen W, et al. Quantitative trait locus analysis of agronomic and quality-related traits in cultivated peanut ( Arachis hypogaea, L.)[C]// 全国玉米生物学学术研讨会. 2015:1103-1115.
O	B09	14.18	GM1840			ahFAD2B	CAGAACCATTAGCTTTG	CTCTGACTATGCATCAG					86.0~94.5cM	14.18	T (Tifrunner × GT-C20)/ S (SunOleic 97R × NC94022)-population	Pandey MK, Ming LW, Qiao L, et al. Identification of QTLs associated with oil content and mapping FAD2 genes and their relative contribution to oil quality in peanut (Arachis hypogaea L.). Bmc Genetics, 2014, 15(1):1-26.
L	A09	8.36	IPAHM372	GCCTTTTGAAATTCCCTTCC	TATGCCTCTTCCCCTTCCTT	ahFAD2A	CCCTTCACTCTTGTCTATTAGTTCCTTAT	TGATACCTTTGATTTTGGTTTTGG					73.0~74.0cM	8.36	T (Tifrunner × GT-C20)/ S (SunOleic 97R × NC94022)-population	..
L	B09	13.83	GM1840	CGGCAACAACTTTCCTCTTTT	GCCTCGATATCCTGAAAGCTC	ahFAD2B	CAGAACCATTAGCTTTG	CTCTGACTATGCATCAG					86.0~94.5cM	13.83	T (Tifrunner × GT-C20)/ S (SunOleic 97R × NC94022)-population	..
O/L	A09	6.29	IPAHM372	GCCTTTTGAAATTCCCTTCC	TATGCCTCTTCCCCTTCCTT	ahFAD2A	CCCTTCACTCTTGTCTATTAGTTCCTTAT	TGATACCTTTGATTTTGGTTTTGG	0.04cM	14.73cM				6.29	T (Tifrunner × GT-C20)/ S (SunOleic 97R × NC94022)-population	..
O/L	B09	10.82	GM1840	CGGCAACAACTTTCCTCTTTT	GCCTCGATATCCTGAAAGCTC	ahFAD2B	CAGAACCATTAGCTTTG	CTCTGACTATGCATCAG	50.5cM	55.6cM				10.82	T (Tifrunner × GT-C20)/ S (SunOleic 97R × NC94022)-population	..
O/L	B09	0.25	Seq7G02			GA26								0.25	T (Tifrunner × GT-C20)/ S (SunOleic 97R × NC94022)-population	..
O	17	2.51	PM54	GAAATCGCAGCCTCTACAATG	TTACACGATTTAGATTCCCGAAA	GC-105	GAAGGATAAGCAATAGTCCA	GGATGGGATTGAACATTTGG	12.01cM					5.13	Zheng 8903 × Yuhua 4	Zhang XY, Xu J, Yan M,et al. Identification of QTLs for important quality traits in cultivated peanut (Arachis hypogaea L.).(in Chinese) Chinese journal of oil crop sciences, 2012，34( 3) : 311 － 315
L	17	4.13	PM54	GAAATCGCAGCCTCTACAATG	TTACACGATTTAGATTCCCGAAA	GC-105	GAAGGATAAGCAATAGTCCA	GGATGGGATTGAACATTTGG	12.01cM					8.28	Zheng 8903 × Yuhua 4	..
O	01	3.75	TC6H03	TCACAATCAGAGCTCCAACAA	CAGGTTCACCAGGAACGAGT	TC11A04	ACTCTGCATGGATGGCTACAG	CATGTTCGGTTTCAAGTCTCAA					14cM	9.7	TG 26 × GPBD 4	Sarvamangala C, Gowda MVC, Varshney RK. (2011). Identification of Quantitative Trait Loci for Protein Content, Oil Content and Oil Quality for Groundnut (Arachis hypogaea L.). Field Crops Research. 122:1 49-60
O	07	4.32	TC5A07	GTTTGGTTCTCCCTCCTCCT	AGCCTCTTCATTCCCCTCAT	IPAHM395	CAGAGTCAATGGCAGCGTAG	TCCTTCCCTCATCTAAAACCAA					36cM	5.6	TG 26 × GPBD 4	..
O	08	3.6	TC3A12	GCCCATATCAAGCTCCAAAA	TAGCCAGCGAAGGACTCAAT	PM433							4cM	7.2	TG 26 × GPBD 4	..
O	01	2.74	PM137	AACCAATTCAACAAACCCAGT	GAAGATGGATGAAAACGGATG	TC6H03	TCACAATCAGAGCTCCAACAA	ACGCATTAACCACACACCAA					4cM	6.1	TG 26 × GPBD 4	..
O	07	2.65	TC5A07	GTTTGGTTCTCCCTCCTCCT	AGCCTCTTCATTCCCCTCAT	IPAHM395	CAGAGTCAATGGCAGCGTAG	TCCTTCCCTCATCTAAAACCAA					24cM	3.8	TG 26 × GPBD 4	..
O	08	2.8	TC3A12	GCCCATATCAAGCTCCAAAA	TAGCCAGCGAAGGACTCAAT	PM433							4cM	3.3	TG 26 × GPBD 4	..
L	01	3.04	TC6H03	TCACAATCAGAGCTCCAACAA	CAGGTTCACCAGGAACGAGT	TC11A04	ACTCTGCATGGATGGCTACAG	CATGTTCGGTTTCAAGTCTCAA					14cM	9	TG 26 × GPBD 4	..
L	07	4.84	TC5A07	GTTTGGTTCTCCCTCCTCCT	AGCCTCTTCATTCCCCTCAT	IPAHM395	CAGAGTCAATGGCAGCGTAG	TCCTTCCCTCATCTAAAACCAA					32cM	5.1	TG 26 × GPBD 4	..
L	08	5.06	TC3A12	GCCCATATCAAGCTCCAAAA	TAGCCAGCGAAGGACTCAAT	PM433							4cM	7.2	TG 26 × GPBD 4	..
L	01	3.04	PM137	AACCAATTCAACAAACCCAGT	GAAGATGGATGAAAACGGATG	TC6H03	TCACAATCAGAGCTCCAACAA	ACGCATTAACCACACACCAA					4cM	6.8	TG 26 × GPBD 4	..
L	07	2.57	TC5A07	GTTTGGTTCTCCCTCCTCCT	AGCCTCTTCATTCCCCTCAT	IPAHM395	CAGAGTCAATGGCAGCGTAG	TCCTTCCCTCATCTAAAACCAA					24cM	3.6	TG 26 × GPBD 4	..
L	08	2.61	TC3A12	GCCCATATCAAGCTCCAAAA	TAGCCAGCGAAGGACTCAAT	PM433							4cM	3.3	TG 26 × GPBD 4	..
O/L	01	3.48	TC6H03	TCACAATCAGAGCTCCAACAA	CAGGTTCACCAGGAACGAGT	TC11A04	ACTCTGCATGGATGGCTACAG	CATGTTCGGTTTCAAGTCTCAA					14cM	6.8	TG 26 × GPBD 4	..
O/L	01	2.54	PM137	AACCAATTCAACAAACCCAGT	GAAGATGGATGAAAACGGATG	TC6H03	TCACAATCAGAGCTCCAACAA	ACGCATTAACCACACACCAA					4cM	5.1	TG 26 × GPBD 4	..
O/L	04	2.89	IPAHM171c	CAACACAAGCCCACAACAAA	TCCATCATCACCCTCATCAA	IPAHM352	GGCGGGACACTTATCAGAGA	TTCCGTGTGACAGAAATACCC					58cM	1.9	TG 26 × GPBD 4	..
O/L	08	2.57	TC3A12	GCCCATATCAAGCTCCAAAA	TAGCCAGCGAAGGACTCAAT	PM433							4cM	1.4	TG 26 × GPBD 4	..
O	07	3.79	ARS376	TCTCTTTCTTTTCCTCATTCTCTCA	CCACAGCCATAGCAGCAGAG	ARS342	CGCCAAAAGAAGAAGAGAAGC	ATCCCCACCAACAATACATGA					36.71cM	10.86	Zheng 9001×Zheng 8903	Liu H. Inheritance of main triats related to yield and quality, and their QTL mapping in peanut (Arachis hypogaea L.). Henan Agricultural University, 2011.
O	07	4.25	ARS342	CGCCAAAAGAAGAAGAGAAGC	ATCCCCACCAACAATACATGA	ARS327	AGCAGCAGCAAGAAGATGAAC	ACGCTGCAGAGACGATTTTC					42.69cM	12.25	Zheng 9001×Zheng 8903	..
L	01	2.63	ARS351	GCCTTGTTGCAATCATCACA	ACCTCCAACAGGAACATTGC	ARS662							0.01cM	6.08	Zheng 9001×Zheng 8903	..
L	07	4.33	ARS376	TCTCTTTCTTTTCCTCATTCTCTCA	CCACAGCCATAGCAGCAGAG	ARS342	CGCCAAAAGAAGAAGAGAAGC	ATCCCCACCAACAATACATGA					36.71cM	12.52	Zheng 9001×Zheng 8903	..
L	07	4.68	ARS342	CGCCAAAAGAAGAAGAGAAGC	ATCCCCACCAACAATACATGA	ARS327	AGCAGCAGCAAGAAGATGAAC	ACGCTGCAGAGACGATTTTC					44.69cM	12.05	Zheng 9001×Zheng 8903	..
O/L	07	2.95	ARS214	ACTTCAACCTCCCATGTCCTATT	GCATCTTGGTGAAATCAAAGC	ARS376	TCTCTTTCTTTTCCTCATTCTCTCA	CCACAGCCATAGCAGCAGAG					34.04cM	7.85	Zheng 9001×Zheng 8903	..
O/L	07	2.89	ARS376	TCTCTTTCTTTTCCTCATTCTCTCA	CCACAGCCATAGCAGCAGAG	ARS342	CGCCAAAAGAAGAAGAGAAGC	ATCCCCACCAACAATACATGA					36.71cM	8.49	Zheng 9001×Zheng 8903	..
O/L	07	3.03	ARS342	CGCCAAAAGAAGAAGAGAAGC	ATCCCCACCAACAATACATGA	ARS327	AGCAGCAGCAAGAAGATGAAC	ACGCTGCAGAGACGATTTTC					42.69cM	8.97	Zheng 9001×Zheng 8903	..
O	17	2.51	PM54	GAAATCGCAGCCTCTACAATG	TTACACGATTTAGATTCCCGAAA	GC-105	GAAGGATAAGCAATAGTCCA	GGATGGGATTGAACATTTGG					12.01cM	5.13	Zheng 8903×Yuhua 4	Zhang XY. Inheritance of main triats related to yield and quality, and disease resistance and their QTLs mapping . Zhejiang University, 2011.
L	17	4.13	PM54	GAAATCGCAGCCTCTACAATG	TTACACGATTTAGATTCCCGAAA	GC-105	GAAGGATAAGCAATAGTCCA	GGATGGGATTGAACATTTGG					12.01cM	8.28	Zheng 8903×Yuhua 4	..
O /L	17	3.48	PM54	GAAATCGCAGCCTCTACAATG	TTACACGATTTAGATTCCCGAAA	GC-105	GAAGGATAAGCAATAGTCCA	GGATGGGATTGAACATTTGG					12.01cM	6.99	Zheng 8903×Yuhua 4	..
