# Supplementary material for: Identification of Quantitative Trait Nucleotides and Development of Diagnostic Markers for Nine Fatty Acids in the Peanut
Source: Plants (Basel). 2023 Dec 20;13(1):16. doi: 10.3390/plants13010016 (PMC10780752; doi:10.3390/plants13010016)
Supplement: Supplementary file 1 [file plants-13-00016-s001.zip › plants-2749434-supplementary/Table S3.xlsx]

## Sheet: Sheet1
Table S3. Primers used in the PARMS analysis.
Chr.	Position	Alt.	Primers	Primer sequences	Fluorescent labeled primer 1	Fluorescent labeled primer 2
Arahy.09	114195009	A	A9-1141Rt	GAAGGTGACCAAGTTCATGCTGTTTTGGGACAAACACTTCGTT	GTTTTGGGACAAACACTTCGTT	GAAGGTGACCAAGTTCATGCT
		G	A9-1141Rc	GAAGGTCGGAGTCAACGGATTGTTTTGGGACAAACACTTCGTC	GTTTTGGGACAAACACTTCGTC	GAAGGTCGGAGTCAACGGATT
			A9-1141F	CGCCACCACTCCAACACC	CGCCACCACTCCAACACC
Arahy.09	114966251	G	A9-11496Fg	GAAGGTGACCAAGTTCATGCTTTTACTCTCTGTCCTGTATGCCG	TTTACTCTCTGTCCTGTATGCCG	GAAGGTGACCAAGTTCATGCT
		A	A9-11496Fa	GAAGGTCGGAGTCAACGGATTATTTACTCTCTGTCCTGTATGCCA	ATTTACTCTCTGTCCTGTATGCCA	GAAGGTCGGAGTCAACGGATT
			A9-11496R	TACTGAAAATCAAAGGAAAATCAGTAT	TACTGAAAATCAAAGGAAAATCAGTAT
Arahy.05	29837874	G	A5-2983Rc	GAAGGTGACCAAGTTCATGCTCCATCTCCATCTCCTCTATTTCTTC	CCATCTCCATCTCCTCTATTTCTTC	GAAGGTGACCAAGTTCATGCT
		T	A5-2983Rt	GAAGGTCGGAGTCAACGGATTCCATCTCCATCTCCTCTATTTCTTT	CCATCTCCATCTCCTCTATTTCTTT	GAAGGTCGGAGTCAACGGATT
			A5-2983F	AAAGATTTGCTCGTCCTCGAGT	AAAGATTTGCTCGTCCTCGAGT
Arahy.01	100102638	C	A1-1001Fc	GAAGGTGACCAAGTTCATGCTCTCCTCAGCATCCAAAATATGTATC	CTCCTCAGCATCCAAAATATGTATC	GAAGGTGACCAAGTTCATGCT
		T	A1-1001Ft	GAAGGTCGGAGTCAACGGATTCTCCTCAGCATCCAAAATATGTATT	CTCCTCAGCATCCAAAATATGTATT	GAAGGTCGGAGTCAACGGATT
			A1-1001R	AGATGATATGATAAAGGTGGGGATTA	AGATGATATGATAAAGGTGGGGATTA
Arahy.17	2012490	C	B7-2012Fc	GAAGGTGACCAAGTTCATGCTATTTTGTGAAATTTTTAATTAGGTCC	ATTTTGTGAAATTTTTAATTAGGTCC	GAAGGTGACCAAGTTCATGCT
		T	B7-2012Ft	GAAGGTCGGAGTCAACGGATTATAATTTTGTGAAATTTTTAATTAGGTCT	ATAATTTTGTGAAATTTTTAATTAGGTCT	GAAGGTCGGAGTCAACGGATT
			B7-2012R	GGTACAGGGACCCAAATAAAATG	GGTACAGGGACCCAAATAAAATG
Arahy.18	47706703	G	B8-4770Rc	GAAGGTGACCAAGTTCATGCTCAATTTGATACTCATTGACGCC	CAATTTGATACTCATTGACGCC	GAAGGTGACCAAGTTCATGCT
		A	B8-4770Rt	GAAGGTCGGAGTCAACGGATTATCAATTTGATACTCATTGACGCT	ATCAATTTGATACTCATTGACGCT	GAAGGTCGGAGTCAACGGATT
			B8-4770F	AATAGGCTTGATCACATCAACCT	AATAGGCTTGATCACATCAACCT
Arahy.08	47143843	A	A8-4714Rt	GAAGGTGACCAAGTTCATGCTTCAGATGGAGTCTTAATTGCATGT	TCAGATGGAGTCTTAATTGCATGT	GAAGGTGACCAAGTTCATGCT
		G	A8-4714Rc	GAAGGTCGGAGTCAACGGATTCAGATGGAGTCTTAATTGCATGC	CAGATGGAGTCTTAATTGCATGC	GAAGGTCGGAGTCAACGGATT
			A8-4714F	TGATGATGATGTCCCTTCTTTTAC	TGATGATGATGTCCCTTCTTTTAC
Arahy.15	139394619	A	B5-1393Rt	GAAGGTGACCAAGTTCATGCTTGGAACCATATTCTTCGAGAAGT	TGGAACCATATTCTTCGAGAAGT	GAAGGTGACCAAGTTCATGCT
		G	B5-1393Rc	GAAGGTCGGAGTCAACGGATTTGGAACCATATTCTTCGAGAAGC	TGGAACCATATTCTTCGAGAAGC	GAAGGTCGGAGTCAACGGATT
			B5-1393F	GGAGCATTGAAAACATGAATCCTA	GGAGCATTGAAAACATGAATCCTA
Arahy.03	89552794	C	A3-8955Fc	GAAGGTGACCAAGTTCATGCTTCCCAGATTGCCTGCTCTAAC	TCCCAGATTGCCTGCTCTAAC	GAAGGTGACCAAGTTCATGCT
		T	A3-8955Ft	GAAGGTCGGAGTCAACGGATTTCCCAGATTGCCTGCTCTAAT	TCCCAGATTGCCTGCTCTAAT	GAAGGTCGGAGTCAACGGATT
			A3-8955R	AAGGGTTATGGACACAAAACACAT	AAGGGTTATGGACACAAAACACAT
