# Supplementary material for: Identification of Quantitative Trait Nucleotides and Development of Diagnostic Markers for Nine Fatty Acids in the Peanut
Source: Plants (Basel). 2023 Dec 20;13(1):16. doi: 10.3390/plants13010016 (PMC10780752; doi:10.3390/plants13010016)
Supplement: Supplementary file 1 [file plants-13-00016-s001.zip › plants-2749434-supplementary/Table S4.xlsx]

## Sheet: Sheet1
Table S4. High-content peanut accessions and low-content accessions for each of the six fatty acids used in qRT-PCR.
Traits	Peanut material
	high content（%）		low content（%）
Oleic acid	cc39	45.77	cc54	31.65
	cc4	45.43	cc34	31.26
	HY52	80.08	cc41	30.8
	HY51	79.08	cc144	31.44
	F18	78.21	cc156	32.03
Linoleic acid	cc41	41.4	HY52	2.86
	cc54	41.77	HY51	2.93
	cc34	41.4	F18	2.36
	cc144	42.3	cc39	28.53
	cc156	41.71	cc4	28.54
Palmitic acid	cc11	18.38	cc169	13.13
	cc2	17.44	cc171	13.86
	ccc15	16.85	cc119	14.05
Arachidic acid	cc72	2.01	cc152	1.19
	cc46	2.1	cc151	1.22
	cc57	2.09	cc68	1.44
	cc3	2.07	cc140	1.38
	cc30	2.19	cc171	1.5
Gadoleic acid	cc171	1.18	cc15	0.41
	cc73	1.1	cc2	0.42
	cc68	0.99	cc108	0.45
Lignoceric acid	cc171	0.87	cc15	0.44
	cc73	0.87	cc102	0.5
	cc68	0.87	cc156	0.53
	cc119	0.87	cc2	0.45
	cc91	0.79	cc147	0.52
