# Supplementary material for: Identification of Quantitative Trait Nucleotides and Development of Diagnostic Markers for Nine Fatty Acids in the Peanut
Source: Plants (Basel). 2023 Dec 20;13(1):16. doi: 10.3390/plants13010016 (PMC10780752; doi:10.3390/plants13010016)
Supplement: Supplementary file 1 [file plants-13-00016-s001.zip › plants-2749434-supplementary/Table S5.xlsx]

## Sheet: Sheet1
Table S5. Primers used in qRT-PCR.
Traits	Candidate gene	Forward primer (5' to 3')	Reverse primer (5' to 3')
Oleic/linoleic acid	Arahy.42CZAS	TTCATCCGAATGGGACTGGTTAAG	ATCATCTGGCTCCACATAGAGGCAC
Oleic/linoleic acid	Arahy.JYC97M	TACCAACAACCATATACCAGTTGA	AAGGGTGAAAGCCCTTGTCT
Oleic/linoleic acid	Arahy.04JNDX	ACTCCTTGGACGGAAGAGGA	GGGCATGGCTAGCTACTTGA
Palmitic acid	Arahy.Z0ELT9	TTCACTCATTTGGTGAGCAAGC	TTGCATATGTTGCAAACACTGA
Stearic acid/arachidic acid	Arahy.ZV39IJ	GCTTTGCTAGTTTGACTGCCA	GGAGACAAACCACCATTGAGGA
gadoleic acid	Arahy.F9E3EA	TGGCTTTGGATAAGGGAAGC	TGATGACTTTGCCGTCTTCGT
Lignoceric acid	Arahy.X9ZZC1	AAAAAGGAGATCGCGCAGGA	TCAACCCCATCTCTTTCACTG
	Actin	TTGGAATGGGTCAGAAGGATGC	AGTGGTGCCTCAGTAAGAAGC
