# Supplementary material for: Identification of Quantitative Trait Nucleotides and Development of Diagnostic Markers for Nine Fatty Acids in the Peanut
Source: Plants (Basel). 2023 Dec 20;13(1):16. doi: 10.3390/plants13010016 (PMC10780752; doi:10.3390/plants13010016)
Supplement: Supplementary file 1 [file plants-13-00016-s001.zip › plants-2749434-supplementary/Table S6.xlsx]

## Sheet: Sheet1
Table S6. SNP and Indel distributions on each of the 20 chrosomosomes.
Chr.	Length (bp)	Number of SNP	SNPs/Mb	No. of InDels
Arahy.01	112420854	90722	810	32988
Arahy.02	102981163	79565	770	29972
Arahy.03	143813506	115774	810	42434
Arahy.04	128801742	109064	850	34113
Arahy.05	115930344	87574	760	32249
Arahy.06	115504342	86843	750	30684
Arahy.07	81119488	63858	790	25554
Arahy.08	51897010	41156	790	25685
Arahy.09	120519698	97903	810	32706
Arahy.10	117088237	83054	710	33010
Arahy.11	149299306	135143	910	46669
Arahy.12	120579088	109091	900	41336
Arahy.13	146725006	128419	880	55790
Arahy.14	143237272	140968	980	45985
Arahy.15	160879708	156088	970	49636
Arahy.16	154808347	129420	840	50219
Arahy.17	134922436	128937	960	45951
Arahy.18	135150084	122914	910	47330
Arahy.19	158625764	159006	1000	52697
Arahy.20	143980330	125878	870	45924
Total	143980330	2191377		800932
