# Supplementary material for: Identification of Quantitative Trait Nucleotides and Development of Diagnostic Markers for Nine Fatty Acids in the Peanut
Source: Plants (Basel). 2023 Dec 20;13(1):16. doi: 10.3390/plants13010016 (PMC10780752; doi:10.3390/plants13010016)
Supplement: Supplementary file 1 [file plants-13-00016-s001.zip › plants-2749434-supplementary/Table S7.xlsx]

## Sheet: Table
Table S7. The number of significant SNPs that are identified by GWAS for each of the nine studied fatty acids on each of the 20 chromosomes.
NO.	Traits	Arahy.01	Arahy.02	Arahy.03	Arahy.04	Arahy.05	Arahy.06	Arahy.07	Arahy.08	Arahy.09	Arahy.10	Arahy.11	Arahy.12	Arahy.13	Arahy.14	Arahy.15	Arahy.16	Arahy.17	Arahy.18	Arahy.19	Arahy.20	Total
1	palmitic acids	0	0	1	0	2	1	0	0	0	0	1	0	0	0	1	0	0	3	0	0	9	0.954243
2	stearic acid	0	0	0	0	0	0	0	0	0	0	0	1	0	3	0	0	1	0	0	1	6	0.778151
3	gadoleic acid	2	4	3	0	0	13	0	0	1	2	0	0	3	1	3	46	1	8	0	0	87	1.93952
4	oleic acid	17	49	11	2	62	3	11	4	528	10	3	14	13	13	0	5	16	3	433	0	1195	3.07737
5	linoleic acid	21	45	10	0	58	2	12	2	489	9	3	14	14	13	0	4	19	2	430	0	1147	3.05956
6	heptadecanoic acid	0	0	0	0	1	1	0	0	0	0	0	0	1	3	0	0	0	0	0	0	6	0.778151
7	behenic acid	0	6	0	0	0	0	0	0	0	0	0	0	0	1	0	0	0	0	0	0	7	0.845098
8	lignoceric acid	0	0	0	0	0	0	0	3	0	0	0	0	1	1	20	6	1	1	0	0	33	1.51851
9	arachidic acid	0	0	0	0	0	0	1	0	0	0	0	0	1	292	0	0	1	1	0	0	296	2.47129
