# Supplementary material for: Identification of Quantitative Trait Nucleotides and Development of Diagnostic Markers for Nine Fatty Acids in the Peanut
Source: Plants (Basel). 2023 Dec 20;13(1):16. doi: 10.3390/plants13010016 (PMC10780752; doi:10.3390/plants13010016)
Supplement: Supplementary file 1 [file plants-13-00016-s001.zip › plants-2749434-supplementary/Table S8.xlsx]

## Sheet: all-QTL mapping
Table S8. Information table for the 404 candidate genes annotated from two genomic regions on Arahy.09 (113.2-115.2 Mb) and Arahy.19 (155.0-155.2 Mb) that were identified by available QTL mapping and GWAS studies of peanut oleic acid and linoleic acid.
GeneID	Symbol	Description	KEGG_A_class	KEGG_B_class	Pathway	K_ID	GO Component	GO Function	GO Process
arahy.014EBR	HAT3.1	PREDICTED: homeobox protein HAT3.1-like isoform X3 [Arachis ipaensis]	-	-	-	-	-	-	-
arahy.029DEV	IST1	PREDICTED: IST1 homolog [Arachis duranensis]	Cellular Processes	Transport and catabolism	ko04144//Endocytosis	K19476	-	-	-
arahy.02I6X5	Eapp	PREDICTED: E2F-associated phosphoprotein [Arachis duranensis]	-	-	-	-	-	-	-
arahy.02K5W7	kynB	PREDICTED: kynurenine formamidase-like [Arachis duranensis]	-	-	-	-	-	-	-
arahy.04JNDX	DIVARICATA	PREDICTED: transcription factor DIVARICATA [Arachis duranensis]	-	-	-	-	-	GO:0005488//binding	-
arahy.0F7AFP	PRKRIP1	PREDICTED: PRKR-interacting protein 1 [Arachis duranensis]	-	-	-	-	-	-	-
arahy.0IA02T	--	PREDICTED: protein AMN1 homolog [Arachis duranensis]	-	-	-	-	-	-	-
arahy.0Y3V4L	NSN1	PREDICTED: guanine nucleotide-binding protein-like NSN1 [Arachis duranensis]	Genetic Information Processing	Translation	ko03008//Ribosome biogenesis in eukaryotes	K14538	-	-	-
arahy.0ZT7XZ	Os01g0813400	PREDICTED: ADP-ribosylation factor 1 [Arachis duranensis]	Cellular Processes	Transport and catabolism	ko04144//Endocytosis	K07937	GO:0044464//cell part;GO:0005623//cell	GO:0032550//purine ribonucleoside binding;GO:0001883//purine nucleoside binding;GO:0097367//carbohydrate derivative binding;GO:0032549//ribonucleoside binding;GO:0001882//nucleoside binding;GO:0036094//small molecule binding;GO:1901363//heterocyclic compound binding;GO:0005488//binding;GO:0097159//organic cyclic compound binding	GO:0051716//cellular response to stimulus;GO:0050789//regulation of biological process;GO:0007165//signal transduction;GO:0035556//intracellular signal transduction;GO:0044700//single organism signaling;GO:0007154//cell communication;GO:0009987//cellular process;GO:0023052//signaling;GO:0065007//biological regulation;GO:0044699//single-organism process;GO:0050794//regulation of cellular process;G…
arahy.11CPHY	PRPF4B	PREDICTED: LOW QUALITY PROTEIN: serine/threonine-protein kinase prpf4B-like [Arachis ipaensis]	-	-	-	-	-	-	-
arahy.1581IW	--	PREDICTED: protein FANTASTIC FOUR 3-like [Gossypium arboreum]	-	-	-	-	-	-	-
arahy.18R96V	ARC3	PREDICTED: protein ACCUMULATION AND REPLICATION OF CHLOROPLASTS 3 isoform X1 [Arachis duranensis]	-	-	-	-	-	-	-
arahy.18UVCA	APUM12	PREDICTED: pumilio homolog 12-like [Arachis duranensis]	-	-	-	-	-	-	-
arahy.1A0WRJ	ELP1	PREDICTED: elongator complex protein 1 [Arachis duranensis]	-	-	-	-	-	-	-
arahy.1D0YR0	--	PREDICTED: UPF0307 protein PMI3641 [Arachis ipaensis]	-	-	-	-	-	-	-
arahy.1KZ6XA	--	transmembrane protein [Arabidopsis thaliana]	-	-	-	-	-	-	-
arahy.1L1WJ8	DTXL5	PREDICTED: protein DETOXIFICATION 16-like [Arachis duranensis]	-	-	-	-	GO:0031224//intrinsic component of membrane;GO:0016020//membrane;GO:0044425//membrane part	GO:0005215//transporter activity;GO:0015291//secondary active transmembrane transporter activity;GO:0022857//transmembrane transporter activity;GO:0022804//active transmembrane transporter activity	GO:0044763//single-organism cellular process;GO:0044699//single-organism process;GO:0009987//cellular process
arahy.1TN89J	--	hypothetical protein glysoja_050279 [Glycine soja]	-	-	-	-	-	-	-
arahy.1ZYH04	CIP8	PREDICTED: E3 ubiquitin-protein ligase CIP8 [Arachis duranensis]	-	-	-	-	-	-	-
arahy.23BIS9	ELP1	PREDICTED: elongator complex protein 1 [Arachis duranensis]	-	-	-	-	-	-	-
arahy.251GCH	ogdh	PREDICTED: 2-oxoglutarate dehydrogenase, mitochondrial-like [Arachis duranensis]	Metabolism	Amino acid metabolism;Carbohydrate metabolism;Global and overview maps	ko01100//Metabolic pathways;ko01110//Biosynthesis of secondary metabolites;ko01200//Carbon metabolism;ko00020//Citrate cycle (TCA cycle);ko00380//Tryptophan metabolism;ko00310//Lysine degradation	K00164	GO:0043229//intracellular organelle;GO:0043226//organelle;GO:0005623//cell;GO:0044464//cell part;GO:0043231//intracellular membrane-bounded organelle;GO:0044424//intracellular part;GO:0043227//membrane-bounded organelle;GO:0005622//intracellular	GO:0046872//metal ion binding;GO:0043167//ion binding;GO:0003824//catalytic activity;GO:0019842//vitamin binding;GO:0043169//cation binding;GO:0005488//binding;GO:0016491//oxidoreductase activity;GO:0046914//transition metal ion binding;GO:0036094//small molecule binding;GO:0016903//oxidoreductase activity, acting on the aldehyde or oxo group of donors	GO:0044710//single-organism metabolic process;GO:0009987//cellular process;GO:0006091//generation of precursor metabolites and energy;GO:0015980//energy derivation by oxidation of organic compounds;GO:0042221//response to chemical;GO:0010038//response to metal ion;GO:0044699//single-organism process;GO:0055114//oxidation-reduction process;GO:0050896//response to stimulus;GO:0010035//response to i…
arahy.2680JD	--	PREDICTED: troponin T, skeletal muscle-like [Arachis duranensis]	-	-	-	-	-	-	-
arahy.26HEE6	ALMT13	PREDICTED: aluminum-activated malate transporter 12-like [Arachis ipaensis]	-	-	-	-	-	-	-
arahy.28YLK9	MTK	PREDICTED: methylthioribose kinase-like [Arachis duranensis]	Metabolism	Amino acid metabolism;Global and overview maps	ko01100//Metabolic pathways;ko00270//Cysteine and methionine metabolism	K00899	-	-	-
arahy.2GDU51	CHI1A	PREDICTED: chalcone--flavonone isomerase 1A-like [Arachis duranensis]	Metabolism	Global and overview maps;Biosynthesis of other secondary metabolites	ko01100//Metabolic pathways;ko01110//Biosynthesis of secondary metabolites;ko00941//Flavonoid biosynthesis	K01859	GO:0043226//organelle;GO:0043231//intracellular membrane-bounded organelle;GO:0044424//intracellular part;GO:0005622//intracellular;GO:0005737//cytoplasm;GO:0044444//cytoplasmic part;GO:0005623//cell;GO:0043229//intracellular organelle;GO:0043227//membrane-bounded organelle;GO:0044464//cell part	GO:0003824//catalytic activity;GO:0016853//isomerase activity	GO:0009628//response to abiotic stimulus;GO:0050896//response to stimulus
arahy.2IFY3G	--	DUF1639 family protein [Medicago truncatula]	-	-	-	-	-	-	-
arahy.2NV5LW	ynbD	dual specificity phosphatase domain protein [Medicago truncatula]	-	-	-	-	-	-	-
arahy.2U03EG	B'BETA	PREDICTED: serine/threonine protein phosphatase 2A 57 kDa regulatory subunit B' beta isoform-like [Arachis ipaensis]	Genetic Information Processing	Translation	ko03015//mRNA surveillance pathway	K11584	-	-	-
arahy.30U8ZL	ATPB	PREDICTED: ATP synthase subunit beta, mitochondrial [Arachis duranensis]	Metabolism	Energy metabolism;Global and overview maps	ko01100//Metabolic pathways;ko00190//Oxidative phosphorylation	K02133	-	-	-
arahy.31DU23	RABE1A	PREDICTED: ras-related protein RABE1a-like [Arachis ipaensis]	Cellular Processes	Transport and catabolism	ko04144//Endocytosis	K07901	GO:0044444//cytoplasmic part;GO:0005623//cell;GO:0044464//cell part;GO:0005737//cytoplasm;GO:0044424//intracellular part;GO:0005622//intracellular	GO:0032550//purine ribonucleoside binding;GO:0001882//nucleoside binding;GO:0036094//small molecule binding;GO:1901363//heterocyclic compound binding;GO:0097159//organic cyclic compound binding;GO:0032549//ribonucleoside binding;GO:0005488//binding;GO:0097367//carbohydrate derivative binding;GO:0001883//purine nucleoside binding	GO:0044700//single organism signaling;GO:0050794//regulation of cellular process;GO:0051179//localization;GO:0044763//single-organism cellular process;GO:0044699//single-organism process;GO:0009987//cellular process;GO:0007154//cell communication;GO:0045184//establishment of protein localization;GO:0050789//regulation of biological process;GO:0050896//response to stimulus;GO:0035556//intracellula…
arahy.36FIU4	At5g05010	PREDICTED: coatomer subunit delta [Arachis ipaensis]	-	-	-	-	GO:0044425//membrane part;GO:0005622//intracellular;GO:0043227//membrane-bounded organelle;GO:0005737//cytoplasm;GO:0044444//cytoplasmic part;GO:0043234//protein complex;GO:0005623//cell;GO:0098805//whole membrane;GO:0043226//organelle;GO:0043231//intracellular membrane-bounded organelle;GO:0030117//membrane coat;GO:0016023//cytoplasmic, membrane-bounded vesicle;GO:0031090//organelle membrane;GO:…	-	GO:0044765//single-organism transport;GO:0051641//cellular localization;GO:0033036//macromolecule localization;GO:0051649//establishment of localization in cell;GO:0071702//organic substance transport;GO:0045184//establishment of protein localization;GO:0044699//single-organism process;GO:0016192//vesicle-mediated transport;GO:0046907//intracellular transport;GO:0051234//establishment of localiza…
arahy.3AH3YU	spoIIIAA	P-loop nucleoside triphosphate hydrolase superfamily protein [Medicago truncatula]	-	-	-	-	-	-	-
arahy.3D7W2I	--	-	-	-	-	-	-	-	-
arahy.3EIQ25	--	THUMP domain-containing protein 1 [Anthurium amnicola]	-	-	-	-	-	-	-
arahy.3JRE7Y	--	DUF674 domain-containing protein [Cephalotus follicularis]	-	-	-	-	-	-	-
arahy.3K2ECI	--	PREDICTED: uncharacterized protein LOC107617823 [Arachis ipaensis]	-	-	-	-	-	-	-
arahy.3MHK8M	PGDH1	PREDICTED: D-3-phosphoglycerate dehydrogenase 1, chloroplastic [Arachis ipaensis]	Metabolism	Global and overview maps;Amino acid metabolism	ko01100//Metabolic pathways;ko01200//Carbon metabolism;ko01230//Biosynthesis of amino acids;ko00260//Glycine, serine and threonine metabolism	K00058	-	GO:0043168//anion binding;GO:0016491//oxidoreductase activity;GO:0043177//organic acid binding;GO:0043167//ion binding;GO:0036094//small molecule binding;GO:0005488//binding;GO:1901265//nucleoside phosphate binding;GO:0016614//oxidoreductase activity, acting on CH-OH group of donors;GO:0031406//carboxylic acid binding;GO:0003824//catalytic activity;GO:0097159//organic cyclic compound binding;GO:1…	GO:0019752//carboxylic acid metabolic process;GO:1901564//organonitrogen compound metabolic process;GO:0044281//small molecule metabolic process;GO:0071704//organic substance metabolic process;GO:0006563//L-serine metabolic process;GO:0044237//cellular metabolic process;GO:0044763//single-organism cellular process;GO:0006520//cellular amino acid metabolic process;GO:0009069//serine family amino a…
arahy.3TDE18	Dhx36	PREDICTED: DExH-box ATP-dependent RNA helicase DExH5, mitochondrial [Arachis ipaensis]	Genetic Information Processing	Folding, sorting and degradation	ko03018//RNA degradation	K14442	-	-	-
arahy.3ZRF2C	--	PREDICTED: uncharacterized protein LOC107467277 [Arachis duranensis]	-	-	-	-	-	-	-
arahy.40ERU4	At4g34220	PREDICTED: receptor protein kinase-like protein At4g34220 [Arachis duranensis]	-	-	-	-	-	-	-
arahy.42CZAS	FAD2-1	PREDICTED: omega-6 fatty acid desaturase, endoplasmic reticulum isozyme 1 isoform X2 [Arachis duranensis]	Metabolism	Global and overview maps;Lipid metabolism	ko01212//Fatty acid metabolism;ko01040//Biosynthesis of unsaturated fatty acids	K10256	-	-	-
arahy.438J26	--	hypothetical protein MTR_7g110090 [Medicago truncatula]	-	-	-	-	-	-	-
arahy.4542IJ	XYL1	PREDICTED: alpha-xylosidase 1-like [Arachis ipaensis]	-	-	-	-	-	GO:0015926//glucosidase activity;GO:0016798//hydrolase activity, acting on glycosyl bonds;GO:0090599//alpha-glucosidase activity;GO:0016787//hydrolase activity;GO:0004553//hydrolase activity, hydrolyzing O-glycosyl compounds;GO:0003824//catalytic activity;GO:0004558//alpha-1,4-glucosidase activity;GO:0005488//binding	GO:0044238//primary metabolic process;GO:0008152//metabolic process
arahy.454AC4	tmem53-b	PREDICTED: transmembrane protein 53 [Arachis duranensis]	-	-	-	-	-	-	-
arahy.45X8ED	At5g02860	PREDICTED: pentatricopeptide repeat-containing protein At5g02860-like [Arachis duranensis]	-	-	-	-	-	-	-
arahy.47PMEA	TRN1	PREDICTED: transportin-1 isoform X1 [Arachis duranensis]	-	-	-	-	-	-	-
arahy.48HMV1	At3g23020	PREDICTED: pentatricopeptide repeat-containing protein At3g23020-like [Arachis ipaensis]	-	-	-	-	-	-	-
arahy.48ZDZ7	At1g43900	PREDICTED: probable protein phosphatase 2C 11 [Arachis duranensis]	-	-	-	-	-	-	-
arahy.4G0ENY	BBR	PREDICTED: E3 ubiquitin ligase BIG BROTHER-related [Arachis duranensis]	-	-	-	-	-	GO:0043167//ion binding;GO:0043169//cation binding;GO:0005488//binding	-
arahy.4JT818	Sf3b3	PREDICTED: splicing factor 3B subunit 3-like [Arachis ipaensis]	Genetic Information Processing	Transcription	ko03040//Spliceosome	K12830	-	-	-
arahy.4TSV6W	--	PREDICTED: sentrin-specific protease 2-like isoform X1 [Arachis ipaensis]	-	-	-	-	-	-	-
arahy.4UH4YI	--	PREDICTED: uncharacterized protein LOC107467286 [Arachis duranensis]	-	-	-	-	-	-	-
arahy.51KF0F	At5g08350	PREDICTED: GEM-like protein 4 [Arachis duranensis]	-	-	-	-	-	-	-
arahy.53PIFC	VAMP727	PREDICTED: vesicle-associated membrane protein 727 [Arachis ipaensis]	-	-	-	-	-	-	-
arahy.5497SD	LIP1	PREDICTED: triacylglycerol lipase 1 isoform X1 [Arachis ipaensis]	Metabolism	Lipid metabolism	ko00100//Steroid biosynthesis	K01052	-	-	-
arahy.55Y2CK	--	bromo adjacent-like domain protein [Medicago truncatula]	-	-	-	-	-	-	-
arahy.57CCTN	--	PREDICTED: protein AMN1 homolog [Arachis duranensis]	-	-	-	-	-	-	-
arahy.5913QL	FAD2-1	PREDICTED: omega-6 fatty acid desaturase, endoplasmic reticulum isozyme 1 isoform X1 [Arachis duranensis]	Metabolism	Lipid metabolism;Global and overview maps	ko01212//Fatty acid metabolism;ko01040//Biosynthesis of unsaturated fatty acids	K10256	-	-	-
arahy.59ZZV8	PRPF3	PREDICTED: U4/U6 small nuclear ribonucleoprotein Prp3 [Arachis duranensis]	Genetic Information Processing	Transcription	ko03040//Spliceosome	K12843	GO:0043229//intracellular organelle;GO:0044428//nuclear part;GO:0005622//intracellular;GO:0044424//intracellular part;GO:0005623//cell;GO:1990904//ribonucleoprotein complex;GO:0032991//macromolecular complex;GO:0043226//organelle;GO:0043231//intracellular membrane-bounded organelle;GO:0019028//viral capsid;GO:0044422//organelle part;GO:0030532//small nuclear ribonucleoprotein complex;GO:0044446//…	-	-
arahy.5AB6QK	MAKR4	PREDICTED: probable membrane-associated kinase regulator 4 [Arachis duranensis]	-	-	-	-	-	-	-
arahy.5AS0RC	--	seed maturation protein PM23, partial [Glycine max]	-	-	-	-	-	-	-
arahy.5B7TYX	maea	PREDICTED: macrophage erythroblast attacher [Arachis duranensis]	-	-	-	-	-	-	-
arahy.5BX78X	--	-	-	-	-	-	-	-	-
arahy.5DU88J	--	DUF674 family protein [Medicago truncatula]	-	-	-	-	-	-	-
arahy.5E63QU	DDB_G0289893	PREDICTED: coiled-coil domain-containing protein 124 [Cucumis sativus]	-	-	-	-	-	-	-
arahy.5GPW5B	--	PREDICTED: transketolase, chloroplastic [Arachis duranensis]	Metabolism	Energy metabolism;Global and overview maps;Carbohydrate metabolism	ko01100//Metabolic pathways;ko01110//Biosynthesis of secondary metabolites;ko01200//Carbon metabolism;ko01230//Biosynthesis of amino acids;ko00710//Carbon fixation in photosynthetic organisms;ko00030//Pentose phosphate pathway	K00615	GO:0005623//cell;GO:0031975//envelope;GO:0009526//plastid envelope;GO:0043226//organelle;GO:0005622//intracellular;GO:0044446//intracellular organelle part;GO:0044422//organelle part;GO:0043227//membrane-bounded organelle;GO:0044444//cytoplasmic part;GO:0044435//plastid part;GO:0044464//cell part;GO:0005737//cytoplasm;GO:0009536//plastid;GO:0043229//intracellular organelle;GO:0044424//intracellul…	GO:0016740//transferase activity;GO:0003824//catalytic activity;GO:0016744//transferase activity, transferring aldehyde or ketonic groups	GO:0010035//response to inorganic substance;GO:0006970//response to osmotic stress;GO:0042221//response to chemical;GO:0050896//response to stimulus;GO:0009628//response to abiotic stimulus;GO:0006950//response to stress;GO:0010038//response to metal ion
arahy.5LA5SZ	--	core-2/I-branching enzyme [Medicago truncatula]	-	-	-	-	-	GO:0016740//transferase activity;GO:0003824//catalytic activity;GO:0016757//transferase activity, transferring glycosyl groups;GO:0008194//UDP-glycosyltransferase activity	-
arahy.5RC8JY	tiprl	PREDICTED: TIP41-like protein [Arachis duranensis]	-	-	-	-	-	-	-
arahy.5S0LFQ	BHLH113	PREDICTED: transcription factor bHLH113-like [Arachis duranensis]	-	-	-	-	-	-	-
arahy.60NX6Q	ANKRD52	ankyrin repeat protein [Medicago truncatula]	-	-	-	-	-	-	-
arahy.61XZVK	UFC	PREDICTED: protein UPSTREAM OF FLC-like [Glycine max]	-	-	-	-	-	-	-
arahy.63GLR8	At1g67000	PREDICTED: probable receptor-like protein kinase At1g67000 [Arachis duranensis]	-	-	-	-	-	GO:0016740//transferase activity;GO:0003824//catalytic activity;GO:0016772//transferase activity, transferring phosphorus-containing groups	-
arahy.69LNNJ	PTEN	PREDICTED: phosphatidylinositol 3,4,5-trisphosphate 3-phosphatase and protein-tyrosine-phosphatase PTEN2A-like [Arachis duranensis]	Environmental Information Processing;Metabolism	Signal transduction;Carbohydrate metabolism;Global and overview maps	ko01100//Metabolic pathways;ko00562//Inositol phosphate metabolism;ko04070//Phosphatidylinositol signaling system	K01110	-	-	-
arahy.6AG38Z	B'BETA	PREDICTED: serine/threonine protein phosphatase 2A 57 kDa regulatory subunit B' beta isoform-like [Arachis ipaensis]	Genetic Information Processing	Translation	ko03015//mRNA surveillance pathway	K11584	-	-	-
arahy.6B28AS	IAA32	PREDICTED: auxin-responsive protein IAA32 [Arachis ipaensis]	Environmental Information Processing	Signal transduction	ko04075//Plant hormone signal transduction	K14484	-	-	-
arahy.6C9V7B	clpS	PREDICTED: ATP-dependent Clp protease adapter protein CLPS1, chloroplastic [Arachis ipaensis]	-	-	-	-	-	-	-
arahy.6HN2PW	--	-	-	-	-	-	-	-	-
arahy.72UZVS	clpS	PREDICTED: ATP-dependent Clp protease adapter protein CLPS1, chloroplastic [Arachis duranensis]	-	-	-	-	-	-	-
arahy.75YJ3Z	FATB1	PREDICTED: palmitoyl-acyl carrier protein thioesterase, chloroplastic-like [Arachis duranensis]	Metabolism	Global and overview maps;Lipid metabolism	ko01100//Metabolic pathways;ko01212//Fatty acid metabolism;ko00061//Fatty acid biosynthesis	K10781	-	-	-
arahy.79HMAA	leng8	PREDICTED: SAC3 family protein A isoform X1 [Arachis ipaensis]	-	-	-	-	-	-	-
arahy.7D3I10	pKIWI502	PREDICTED: fruit protein pKIWI502 [Arachis ipaensis]	-	-	-	-	GO:0044464//cell part;GO:0043231//intracellular membrane-bounded organelle;GO:0009536//plastid;GO:0031975//envelope;GO:0005623//cell;GO:0044424//intracellular part;GO:0044446//intracellular organelle part;GO:0043226//organelle;GO:0009532//plastid stroma;GO:0005737//cytoplasm;GO:0043229//intracellular organelle;GO:0009526//plastid envelope;GO:0031967//organelle envelope;GO:0005622//intracellular;G…	GO:0003824//catalytic activity	GO:0044699//single-organism process;GO:0008152//metabolic process;GO:0044710//single-organism metabolic process
arahy.7DV1VQ	HEXO1	PREDICTED: beta-hexosaminidase 1-like [Arachis duranensis]	Metabolism	Global and overview maps;Carbohydrate metabolism;Glycan biosynthesis and metabolism	ko01100//Metabolic pathways;ko00520//Amino sugar and nucleotide sugar metabolism;ko00511//Other glycan degradation;ko00531//Glycosaminoglycan degradation;ko00603//Glycosphingolipid biosynthesis - globo and isoglobo series;ko00604//Glycosphingolipid biosynthesis - ganglio series	K12373	-	-	-
arahy.7JNS89	FBA3	PREDICTED: probable fructose-bisphosphate aldolase 3, chloroplastic [Arachis duranensis]	Metabolism	Carbohydrate metabolism;Global and overview maps;Energy metabolism	ko01100//Metabolic pathways;ko01110//Biosynthesis of secondary metabolites;ko01200//Carbon metabolism;ko01230//Biosynthesis of amino acids;ko00010//Glycolysis / Gluconeogenesis;ko00710//Carbon fixation in photosynthetic organisms;ko00051//Fructose and mannose metabolism;ko00030//Pentose phosphate pathway	K01623	-	GO:0016830//carbon-carbon lyase activity;GO:0003824//catalytic activity;GO:0016829//lyase activity;GO:0016832//aldehyde-lyase activity	GO:0008152//metabolic process;GO:0006091//generation of precursor metabolites and energy;GO:0044237//cellular metabolic process;GO:0009987//cellular process
arahy.7NM92S	DDB_G0292320	PREDICTED: protein unc-50 homolog isoform X1 [Arachis duranensis]	-	-	-	-	-	-	-
arahy.7RD402	--	PREDICTED: myosin-4 [Arachis duranensis]	-	-	-	-	-	-	-
arahy.7RJ7GD	cwf19l2	PREDICTED: CWF19-like protein 2 isoform X1 [Arachis duranensis]	-	-	-	-	-	-	-
arahy.7Y3RHD	spoIIIAA	P-loop nucleoside triphosphate hydrolase superfamily protein [Medicago truncatula]	-	-	-	-	-	-	-
arahy.7Y3SM7	SN1	PREDICTED: peamaclein [Arachis duranensis]	-	-	-	-	-	-	-
arahy.81WHQ4	RTNLB11	PREDICTED: reticulon-like protein B11 [Arachis duranensis]	-	-	-	-	-	-	-
arahy.83BSQD	--	E3 ubiquitin-protein ligase [Arabidopsis thaliana]	-	-	-	-	-	-	-
arahy.8433IQ	NLP2	PREDICTED: nitrilase-like protein 2 [Arachis ipaensis]	-	-	-	-	GO:0043226//organelle;GO:0044424//intracellular part;GO:0044464//cell part;GO:0005622//intracellular;GO:0043229//intracellular organelle;GO:0005623//cell;GO:0043227//membrane-bounded organelle;GO:0043231//intracellular membrane-bounded organelle	GO:0016787//hydrolase activity;GO:0003824//catalytic activity	GO:0010035//response to inorganic substance;GO:0010038//response to metal ion;GO:0050896//response to stimulus;GO:0042221//response to chemical
arahy.884D9P	SPBC776.07	PREDICTED: mitochondrial acidic protein MAM33 [Vigna angularis]	-	-	-	-	GO:0005622//intracellular;GO:0043229//intracellular organelle;GO:0043227//membrane-bounded organelle;GO:0044444//cytoplasmic part;GO:0043226//organelle;GO:0044464//cell part;GO:0044422//organelle part;GO:0005623//cell;GO:0044429//mitochondrial part;GO:0005739//mitochondrion;GO:0043231//intracellular membrane-bounded organelle;GO:0005737//cytoplasm;GO:0044446//intracellular organelle part;GO:00444…	-	-
arahy.89WS3K	--	BnaA02g35690D [Brassica napus]	-	-	-	-	-	GO:0043167//ion binding;GO:0005488//binding;GO:0043169//cation binding	-
arahy.8BKN44	At5g23290	PREDICTED: probable prefoldin subunit 5 [Arachis duranensis]	-	-	-	-	GO:0032991//macromolecular complex;GO:0043234//protein complex	GO:0005515//protein binding;GO:0005488//binding	GO:0019538//protein metabolic process;GO:0044238//primary metabolic process;GO:0044260//cellular macromolecule metabolic process;GO:0043170//macromolecule metabolic process;GO:0009987//cellular process;GO:0071704//organic substance metabolic process;GO:0044237//cellular metabolic process;GO:0008152//metabolic process;GO:0044267//cellular protein metabolic process
arahy.8DLZ0X	At2g25100	PREDICTED: ribonuclease H2 subunit A [Arachis ipaensis]	Genetic Information Processing	Replication and repair	ko03030//DNA replication	K10743	-	GO:0097159//organic cyclic compound binding;GO:0005488//binding;GO:0003676//nucleic acid binding;GO:1901363//heterocyclic compound binding;GO:0016788//hydrolase activity, acting on ester bonds;GO:0003824//catalytic activity;GO:0004521//endoribonuclease activity;GO:0016893//endonuclease activity, active with either ribo- or deoxyribonucleic acids and producing 5'-phosphomonoesters;GO:0016787//hydr…	GO:0046483//heterocycle metabolic process;GO:0006725//cellular aromatic compound metabolic process;GO:0044237//cellular metabolic process;GO:0090305//nucleic acid phosphodiester bond hydrolysis;GO:0044238//primary metabolic process;GO:0008152//metabolic process;GO:0006139//nucleobase-containing compound metabolic process;GO:0016070//RNA metabolic process;GO:0009987//cellular process;GO:0090304//n…
arahy.8F881C	PSS1	PREDICTED: CDP-diacylglycerol--serine O-phosphatidyltransferase 1 isoform X2 [Arachis duranensis]	Metabolism	Global and overview maps;Lipid metabolism	ko01100//Metabolic pathways;ko01110//Biosynthesis of secondary metabolites;ko00564//Glycerophospholipid metabolism	K08730	-	-	-
arahy.8G6UBY	UREF	PREDICTED: urease accessory protein F-like isoform X2 [Arachis ipaensis]	-	-	-	-	-	GO:0005488//binding	-
arahy.8TQ4UU	ALMT12	PREDICTED: aluminum-activated malate transporter 12-like isoform X2 [Arachis ipaensis]	-	-	-	-	-	-	-
arahy.8VS7ZL	CAT7	PREDICTED: LOW QUALITY PROTEIN: cationic amino acid transporter 7, chloroplastic [Arachis ipaensis]	-	-	-	-	-	-	-
arahy.8XHA1T	--	DUF674 domain-containing protein [Cephalotus follicularis]	-	-	-	-	-	-	-
arahy.91XZB2	GSTL2	PREDICTED: glutathione S-transferase L1-like [Arachis duranensis]	Metabolism	Metabolism of other amino acids	ko00480//Glutathione metabolism	K00799	-	-	-
arahy.9468DL	BAT1	Amino-acid permease BAT1-like protein, partial [Dichanthelium oligosanthes]	-	-	-	-	-	-	-
arahy.9HLH7R	kin-19	PREDICTED: serine/threonine-protein kinase VRK1 [Glycine max]	-	-	-	-	-	GO:0001883//purine nucleoside binding;GO:0016740//transferase activity;GO:0016772//transferase activity, transferring phosphorus-containing groups;GO:0016773//phosphotransferase activity, alcohol group as acceptor;GO:0097159//organic cyclic compound binding;GO:1901363//heterocyclic compound binding;GO:0003824//catalytic activity;GO:0004672//protein kinase activity;GO:0036094//small molecule bindi…	GO:0071704//organic substance metabolic process;GO:0009987//cellular process;GO:0043170//macromolecule metabolic process;GO:0044237//cellular metabolic process;GO:0043412//macromolecule modification;GO:0044260//cellular macromolecule metabolic process;GO:0006796//phosphate-containing compound metabolic process;GO:0044238//primary metabolic process;GO:0044267//cellular protein metabolic process;GO…
arahy.9J2F9Q	ptrB	PREDICTED: protease 2 [Arachis ipaensis]	-	-	-	-	-	-	-
arahy.9KP105	--	DUF1639 family protein [Medicago truncatula]	-	-	-	-	-	-	-
arahy.9V29BW	PP2AA2	PREDICTED: serine/threonine-protein phosphatase 2A 65 kDa regulatory subunit A beta isoform [Arachis duranensis]	Genetic Information Processing	Translation	ko03015//mRNA surveillance pathway	K03456	-	-	-
arahy.9W2H9Q	--	DUF674 domain-containing protein [Cephalotus follicularis]	-	-	-	-	-	-	-
arahy.9X74H2	FDX3	PREDICTED: ferredoxin, root R-B2-like [Arachis duranensis]	Metabolism	Energy metabolism	ko00195//Photosynthesis	K02639	-	-	-
arahy.9YN8B0	RLP12	PREDICTED: DNA-damage-repair/toleration protein DRT100 [Arachis duranensis]	-	-	-	-	-	-	-
arahy.A61NJM	--	PREDICTED: protein FAR1-RELATED SEQUENCE 5-like [Arachis ipaensis]	-	-	-	-	-	-	-
arahy.A62LL4	--	DUF674 family protein [Medicago truncatula]	-	-	-	-	-	-	-
arahy.A7ZCQS	RPL35	PREDICTED: 60S ribosomal protein L35 [Arachis duranensis]	Genetic Information Processing	Translation	ko03010//Ribosome	K02918	-	-	-
arahy.AE59W6	--	PREDICTED: probable polyamine transporter At3g13620 [Arachis ipaensis]	-	-	-	-	-	-	-
arahy.AF1BS0	B3GALT1	PREDICTED: probable beta-1,3-galactosyltransferase 2 [Arachis ipaensis]	-	-	-	-	-	-	-
arahy.AY8I6Y	COL16	PREDICTED: zinc finger protein CONSTANS-LIKE 16-like [Arachis ipaensis]	-	-	-	-	-	-	-
arahy.B0KB7I	RPL15	PREDICTED: 50S ribosomal protein L15, chloroplastic-like [Arachis duranensis]	Genetic Information Processing	Translation	ko03010//Ribosome	K02876	-	-	-
arahy.B234YK	TON1B	PREDICTED: protein TONNEAU 1a-like [Arachis ipaensis]	-	-	-	-	GO:0005622//intracellular;GO:0015630//microtubule cytoskeleton;GO:0044424//intracellular part;GO:0044444//cytoplasmic part;GO:0043232//intracellular non-membrane-bounded organelle;GO:0044464//cell part;GO:0043228//non-membrane-bounded organelle;GO:0005856//cytoskeleton;GO:0005623//cell;GO:0043226//organelle;GO:0005737//cytoplasm;GO:0043229//intracellular organelle	-	GO:0016043//cellular component organization;GO:0009987//cellular process;GO:0071840//cellular component organization or biogenesis
arahy.B3B375	--	PREDICTED: ecotropic viral integration site 5 ortholog [Arachis ipaensis]	-	-	-	-	GO:0005622//intracellular;GO:0044464//cell part;GO:0005623//cell;GO:0005737//cytoplasm;GO:0044444//cytoplasmic part;GO:0044424//intracellular part	-	GO:0043087//regulation of GTPase activity;GO:0065009//regulation of molecular function;GO:0019222//regulation of metabolic process;GO:0065007//biological regulation;GO:0051336//regulation of hydrolase activity;GO:0050790//regulation of catalytic activity;GO:0050789//regulation of biological process
arahy.B496DS	--	PREDICTED: probable glutathione S-transferase [Arachis duranensis]	Metabolism	Metabolism of other amino acids	ko00480//Glutathione metabolism	K00799	-	-	-
arahy.B7YI93	--	DUF674 family protein [Medicago truncatula]	-	-	-	-	-	-	-
arahy.B80FEM	TATC	PREDICTED: sec-independent protein translocase protein TATC, chloroplastic [Arachis duranensis]	Genetic Information Processing	Folding, sorting and degradation	ko03060//Protein export	K03118	GO:0031984//organelle subcompartment;GO:0043229//intracellular organelle;GO:0009507//chloroplast;GO:0044425//membrane part;GO:0043231//intracellular membrane-bounded organelle;GO:0031224//intrinsic component of membrane;GO:0043226//organelle;GO:0005623//cell;GO:0032991//macromolecular complex;GO:0044424//intracellular part;GO:0044464//cell part;GO:0009579//thylakoid;GO:0044422//organelle part;GO:…	-	GO:0051649//establishment of localization in cell;GO:0009987//cellular process;GO:0051179//localization;GO:0071702//organic substance transport;GO:0044763//single-organism cellular process;GO:0070727//cellular macromolecule localization;GO:0006886//intracellular protein transport;GO:0072657//protein localization to membrane;GO:0008104//protein localization;GO:0016043//cellular component organizat…
arahy.B88340	--	PREDICTED: cysteine--tRNA ligase 2, cytoplasmic-like [Arachis duranensis]	-	-	-	-	GO:0044464//cell part;GO:0044424//intracellular part;GO:0043229//intracellular organelle;GO:0043227//membrane-bounded organelle;GO:0043226//organelle;GO:0043231//intracellular membrane-bounded organelle;GO:0005622//intracellular;GO:0005623//cell	-	GO:0009628//response to abiotic stimulus;GO:0050896//response to stimulus
arahy.BGN30W	RPL15	PREDICTED: 50S ribosomal protein L15, chloroplastic-like [Arachis ipaensis]	Genetic Information Processing	Translation	ko03010//Ribosome	K02876	-	-	-
arahy.BKP6F9	B'BETA	PREDICTED: serine/threonine protein phosphatase 2A 57 kDa regulatory subunit B' beta isoform-like [Arachis duranensis]	Genetic Information Processing	Translation	ko03015//mRNA surveillance pathway	K11584	-	-	-
arahy.BL0RCS	TPS5	PREDICTED: alpha,alpha-trehalose-phosphate synthase [UDP-forming] 5-like [Arachis duranensis]	Metabolism	Carbohydrate metabolism;Global and overview maps	ko01100//Metabolic pathways;ko00500//Starch and sucrose metabolism	K16055	-	-	-
arahy.BMM90D	TIC21	PREDICTED: protein TIC 21, chloroplastic [Arachis duranensis]	-	-	-	-	-	-	-
arahy.BMP346	At4g34215	PREDICTED: probable carbohydrate esterase At4g34215 [Arachis duranensis]	-	-	-	-	-	-	-
arahy.BV1YAY	--	PREDICTED: protein AMN1 homolog [Arachis duranensis]	-	-	-	-	-	-	-
arahy.C0HY35	--	-	-	-	-	-	-	-	-
arahy.C2P32X	--	PREDICTED: FRIGIDA-like protein 3 isoform X2 [Arachis duranensis]	-	-	-	-	-	-	-
arahy.C30NXK	COL10	PREDICTED: zinc finger protein CONSTANS-LIKE 10-like [Ziziphus jujuba]	-	-	-	-	-	-	-
arahy.C913SB	HT1	PREDICTED: serine/threonine-protein kinase STY46-like [Arachis duranensis]	-	-	-	-	GO:0044424//intracellular part;GO:0005623//cell;GO:0044464//cell part;GO:0044444//cytoplasmic part;GO:0005622//intracellular;GO:0005737//cytoplasm	GO:0097159//organic cyclic compound binding;GO:0003824//catalytic activity;GO:1901363//heterocyclic compound binding;GO:0016773//phosphotransferase activity, alcohol group as acceptor;GO:0001882//nucleoside binding;GO:0016740//transferase activity;GO:0097367//carbohydrate derivative binding;GO:0005488//binding;GO:0043167//ion binding;GO:0004672//protein kinase activity;GO:0036094//small molecule …	GO:0044267//cellular protein metabolic process;GO:0006793//phosphorus metabolic process;GO:0043170//macromolecule metabolic process;GO:0008152//metabolic process;GO:0006996//organelle organization;GO:0071840//cellular component organization or biogenesis;GO:0019538//protein metabolic process;GO:0044237//cellular metabolic process;GO:0006796//phosphate-containing compound metabolic process;GO:0006…
arahy.CBB0MY	lactb2	Beta-lactamase-like protein 2 [Glycine soja]	-	-	-	-	GO:0043227//membrane-bounded organelle;GO:0005622//intracellular;GO:0044464//cell part;GO:0043231//intracellular membrane-bounded organelle;GO:0005623//cell;GO:0044424//intracellular part;GO:0043229//intracellular organelle;GO:0043226//organelle	GO:0003824//catalytic activity	-
arahy.CDL1CX	--	PREDICTED: uncharacterized protein LOC107611096 [Arachis ipaensis]	-	-	-	-	-	-	-
arahy.CLD3MC	ORC4	PREDICTED: origin of replication complex subunit 4 [Arachis duranensis]	-	-	-	-	-	-	-
arahy.CP6I7X	CSE	PREDICTED: LOW QUALITY PROTEIN: caffeoylshikimate esterase-like [Arachis duranensis]	-	-	-	-	-	-	-
arahy.CQ5GAV	RAD23C	PREDICTED: ubiquitin receptor RAD23c-like isoform X2 [Arachis duranensis]	Genetic Information Processing	Replication and repair;Folding, sorting and degradation	ko04141//Protein processing in endoplasmic reticulum;ko03420//Nucleotide excision repair	K10839	-	-	-
arahy.D439DA	RBM39	PREDICTED: RNA-binding protein 39 isoform X3 [Arachis ipaensis]	-	-	-	-	-	-	-
arahy.D5NCPP	--	PREDICTED: titin homolog [Arachis duranensis]	-	-	-	-	-	-	-
arahy.D9P3QC	MYB108	PREDICTED: myb-related protein 340 [Arachis ipaensis]	-	-	-	-	-	-	GO:0044763//single-organism cellular process;GO:0008152//metabolic process;GO:0044699//single-organism process;GO:0009987//cellular process;GO:0050896//response to stimulus
arahy.DAD59Z	--	PREDICTED: zinc finger protein JAGGED [Arachis ipaensis]	-	-	-	-	-	-	-
arahy.DENV23	--	plant phospholipase-like protein [Medicago truncatula]	-	-	-	-	-	-	-
arahy.DEP6R1	--	F1F0-ATPase inhibitor protein [Medicago truncatula]	-	-	-	-	-	-	-
arahy.DHX2B9	--	-	-	-	-	-	-	-	-
arahy.DNVP1U	At3g53190	PREDICTED: probable pectate lyase 18 [Arachis duranensis]	Metabolism	Carbohydrate metabolism	ko00040//Pentose and glucuronate interconversions	K01728	-	-	-
arahy.DS4D2V	At2g17033	PREDICTED: pentatricopeptide repeat-containing protein At2g17033 [Arachis duranensis]	-	-	-	-	-	-	-
arahy.DTEC7J	FRS5	PREDICTED: protein FAR1-RELATED SEQUENCE 5-like [Arachis ipaensis]	-	-	-	-	-	-	-
arahy.DTRW9U	--	PREDICTED: glutamine--tRNA ligase [Arachis duranensis]	Metabolism;Genetic Information Processing	Translation;Global and overview maps	ko01100//Metabolic pathways;ko00970//Aminoacyl-tRNA biosynthesis	K01886	GO:0044424//intracellular part;GO:0005622//intracellular;GO:0005623//cell;GO:0044464//cell part	GO:0032549//ribonucleoside binding;GO:0016875//ligase activity, forming carbon-oxygen bonds;GO:0016876//ligase activity, forming aminoacyl-tRNA and related compounds;GO:0097367//carbohydrate derivative binding;GO:0001883//purine nucleoside binding;GO:0097159//organic cyclic compound binding;GO:0032550//purine ribonucleoside binding;GO:0005488//binding;GO:0003824//catalytic activity;GO:0004812//am…	GO:0043436//oxoacid metabolic process;GO:0044699//single-organism process;GO:0008152//metabolic process;GO:0046483//heterocycle metabolic process;GO:0006518//peptide metabolic process;GO:0044281//small molecule metabolic process;GO:0043038//amino acid activation;GO:0071704//organic substance metabolic process;GO:0044238//primary metabolic process;GO:0009058//biosynthetic process;GO:0044763//singl…
arahy.DU76ZX	--	DNL zinc finger protein [Medicago truncatula]	-	-	-	-	-	-	-
arahy.DV7QWZ	DIVARICATA	PREDICTED: transcription factor DIVARICATA [Arachis duranensis]	-	-	-	-	-	GO:0005488//binding	-
arahy.DXKJ1C	2021-03-02	RING/FYVE/PHD zinc finger protein [Medicago truncatula]	-	-	-	-	-	GO:0043167//ion binding;GO:0043169//cation binding;GO:0005488//binding;GO:0046872//metal ion binding;GO:0003824//catalytic activity;GO:0046914//transition metal ion binding	-
arahy.DXN800	PNC1	PREDICTED: cationic peroxidase 1-like [Arachis duranensis]	Metabolism	Biosynthesis of other secondary metabolites;Global and overview maps	ko01100//Metabolic pathways;ko01110//Biosynthesis of secondary metabolites;ko00940//Phenylpropanoid biosynthesis	K00430	-	GO:0005488//binding	-
arahy.E2GMYT	XYL1	PREDICTED: alpha-xylosidase 1-like [Arachis duranensis]	-	-	-	-	-	GO:0016787//hydrolase activity;GO:0016798//hydrolase activity, acting on glycosyl bonds;GO:0003824//catalytic activity;GO:0005488//binding	GO:0044238//primary metabolic process;GO:0008152//metabolic process
arahy.E5H8ET	AMMECR1L	AMMECR1 family [Theobroma cacao]	-	-	-	-	-	-	-
arahy.E67C5B	--	DUF674 family protein [Medicago truncatula]	-	-	-	-	-	-	-
arahy.E7DDSD	At2g18990	PREDICTED: thioredoxin domain-containing protein 9 homolog [Arachis duranensis]	-	-	-	-	-	-	-
arahy.E8LK7F	CSE	PREDICTED: LOW QUALITY PROTEIN: caffeoylshikimate esterase-like [Arachis duranensis]	-	-	-	-	-	-	-
arahy.EC8K22	At4g15470	PREDICTED: BI1-like protein [Arachis duranensis]	-	-	-	-	-	-	-
arahy.EHR7LK	--	LEA_3 domain-containing protein [Cephalotus follicularis]	-	-	-	-	-	-	-
arahy.EL78PJ	--	hemerythrin HHE cation-binding domain protein [Medicago truncatula]	-	-	-	-	-	-	-
arahy.ELL9VR	LPP1	PREDICTED: lipid phosphate phosphatase 2-like isoform X1 [Arachis duranensis]	-	-	-	-	-	-	-
arahy.EU7MKH	At5g64320	Zinc finger, RING-type [Corchorus capsularis]	-	-	-	-	-	-	-
arahy.EW69V8	RIBF1	PREDICTED: FAD synthetase 1, chloroplastic isoform X1 [Arachis duranensis]	-	-	-	-	-	-	GO:0008152//metabolic process;GO:0006807//nitrogen compound metabolic process;GO:1901564//organonitrogen compound metabolic process;GO:0006767//water-soluble vitamin metabolic process;GO:0044237//cellular metabolic process;GO:0009987//cellular process;GO:0044763//single-organism cellular process;GO:0044710//single-organism metabolic process;GO:0046483//heterocycle metabolic process;GO:0044281//sm…
arahy.EWM3D1	ASPG2	PREDICTED: protein ASPARTIC PROTEASE IN GUARD CELL 2 [Citrus sinensis]	-	-	-	-	-	-	-
arahy.EXWF4K	--	-	-	-	-	-	-	-	-
arahy.EZ44CQ	At4g15970	nucleotide-diphospho-sugar transferase family protein [Medicago truncatula]	-	-	-	-	-	-	-
arahy.F0YILW	At3g53190	PREDICTED: probable pectate lyase 18 [Arachis ipaensis]	Metabolism	Carbohydrate metabolism	ko00040//Pentose and glucuronate interconversions	K01728	-	-	-
arahy.F1Q0RP	At1g68400	PREDICTED: probable leucine-rich repeat receptor-like protein kinase At1g68400 [Arachis duranensis]	-	-	-	-	GO:0016020//membrane;GO:0031224//intrinsic component of membrane;GO:0044425//membrane part	GO:0032550//purine ribonucleoside binding;GO:0097159//organic cyclic compound binding;GO:0001882//nucleoside binding;GO:0036094//small molecule binding;GO:0016301//kinase activity;GO:0001883//purine nucleoside binding;GO:1901363//heterocyclic compound binding;GO:0016740//transferase activity;GO:0003824//catalytic activity;GO:0005488//binding;GO:0097367//carbohydrate derivative binding;GO:0032549/…	GO:0044260//cellular macromolecule metabolic process;GO:0019538//protein metabolic process;GO:0071704//organic substance metabolic process;GO:0006796//phosphate-containing compound metabolic process;GO:0006464//cellular protein modification process;GO:0009987//cellular process;GO:0036211//protein modification process;GO:0044238//primary metabolic process;GO:0043412//macromolecule modification;GO:…
arahy.F2FLG1	maf1	PREDICTED: repressor of RNA polymerase III transcription MAF1 homolog [Arachis duranensis]	-	-	-	-	-	-	-
arahy.F2SC7C	CDC48	PREDICTED: cell division control protein 48 homolog D isoform X2 [Brassica rapa]	Genetic Information Processing	Folding, sorting and degradation	ko04141//Protein processing in endoplasmic reticulum	K13525	-	-	-
arahy.FE4WD3	Xylt1	PREDICTED: beta-glucuronosyltransferase GlcAT14A-like [Arachis ipaensis]	-	-	-	-	-	GO:0003824//catalytic activity;GO:0016740//transferase activity;GO:0008194//UDP-glycosyltransferase activity;GO:0016757//transferase activity, transferring glycosyl groups	-
arahy.FI0VBI	hpxO	FAD/NAD(P)-binding oxidoreductase family protein [Medicago truncatula]	-	-	-	-	-	-	-
arahy.FJSM0P	--	hypothetical protein MTR_1g052720 [Medicago truncatula]	-	-	-	-	-	-	-
arahy.FRQ615	WOX13	PREDICTED: WUSCHEL-related homeobox 13-like isoform X2 [Arachis duranensis]	-	-	-	-	-	-	-
arahy.FWY8EA	CSE	PREDICTED: caffeoylshikimate esterase-like [Arachis duranensis]	-	-	-	-	-	-	-
arahy.FXE6P8	--	DUF630 family protein [Medicago truncatula]	-	-	-	-	-	-	-
arahy.G05VUU	At1g22950	PREDICTED: uncharacterized PKHD-type hydroxylase At1g22950-like [Arachis ipaensis]	-	-	-	-	-	-	-
arahy.G0MZ03	--	-	-	-	-	-	-	-	-
arahy.G1TI3A	Hiat1	PREDICTED: tetracycline resistance protein, class E-like [Arachis duranensis]	-	-	-	-	-	-	-
arahy.GC5VJY	PRMT6	PREDICTED: probable protein arginine N-methyltransferase 6 isoform X1 [Arachis duranensis]	-	-	-	-	-	-	-
arahy.GC9D1H	At1g67000	PREDICTED: LEAF RUST 10 DISEASE-RESISTANCE LOCUS RECEPTOR-LIKE PROTEIN KINASE-like 2.1 [Lupinus angustifolius]	-	-	-	-	-	GO:0016772//transferase activity, transferring phosphorus-containing groups;GO:0016301//kinase activity;GO:0016740//transferase activity;GO:0003824//catalytic activity	-
arahy.GI9T10	--	PREDICTED: sentrin-specific protease 2-like isoform X1 [Arachis ipaensis]	-	-	-	-	-	-	-
arahy.GJ31ZB	ENDO2	PREDICTED: endonuclease 2 [Arachis ipaensis]	-	-	-	-	-	GO:0003824//catalytic activity;GO:0016787//hydrolase activity;GO:0004518//nuclease activity;GO:0016788//hydrolase activity, acting on ester bonds	GO:0034641//cellular nitrogen compound metabolic process;GO:0044260//cellular macromolecule metabolic process;GO:0046483//heterocycle metabolic process;GO:0008152//metabolic process;GO:0006807//nitrogen compound metabolic process;GO:0090304//nucleic acid metabolic process;GO:0006139//nucleobase-containing compound metabolic process;GO:1901360//organic cyclic compound metabolic process;GO:0071704/…
arahy.GULV0C	ccndbp1	Cyclin-D1-binding protein 1 like [Glycine soja]	-	-	-	-	-	-	-
arahy.GV9VS9	At5g08350	PREDICTED: GEM-like protein 4 [Arachis duranensis]	-	-	-	-	-	-	-
arahy.GXB7IN	SPBC23E6.02	PREDICTED: helicase-like transcription factor CHR28 isoform X1 [Arachis duranensis]	-	-	-	-	-	-	-
arahy.GYF1N1	--	PREDICTED: leucine-rich repeat extensin-like protein 5 [Arachis duranensis]	-	-	-	-	-	-	-
arahy.GYJH8K	--	DUF789 family protein [Medicago truncatula]	-	-	-	-	-	-	-
arahy.GYS9T6	--	transmembrane protein, putative [Medicago truncatula]	-	-	-	-	-	-	-
arahy.GZ7TSK	NIFU4	PREDICTED: nifU-like protein 4, mitochondrial [Arachis duranensis]	-	-	-	-	GO:0005623//cell;GO:0005622//intracellular;GO:0044424//intracellular part;GO:0044464//cell part	GO:0005488//binding;GO:0051540//metal cluster binding	GO:0009058//biosynthetic process;GO:0008152//metabolic process
arahy.H57FKH	--	PREDICTED: protein AMN1 homolog [Arachis duranensis]	-	-	-	-	-	-	-
arahy.H5PXMS	--	PREDICTED: early endosome antigen 1-like isoform X1 [Arachis ipaensis]	-	-	-	-	-	-	-
arahy.H8PRE0	PP2AA2	PREDICTED: serine/threonine-protein phosphatase 2A 65 kDa regulatory subunit A beta isoform [Arachis duranensis]	Genetic Information Processing	Translation	ko03015//mRNA surveillance pathway	K03456	-	-	-
arahy.HCKF4Q	--	Chlorophyllase-1, chloroplastic [Anthurium amnicola]	-	-	-	-	-	-	-
arahy.HD1T9D	--	hAT transposon superfamily protein [Zea mays]	-	-	-	-	-	-	-
arahy.HJG5YQ	FBL10	PREDICTED: F-box/LRR-repeat protein 10 [Arachis duranensis]	-	-	-	-	-	-	-
arahy.HKUE12	--	DUF674 family protein [Medicago truncatula]	-	-	-	-	-	-	-
arahy.HL4A43	--	PREDICTED: tetratricopeptide repeat protein 1-like [Arachis ipaensis]	-	-	-	-	-	-	-
arahy.HL6BNW	CAT7	PREDICTED: LOW QUALITY PROTEIN: cationic amino acid transporter 7, chloroplastic [Arachis ipaensis]	-	-	-	-	-	-	-
arahy.HPX6PX	DDB_G0274487	PREDICTED: CTL-like protein DDB_G0274487 [Arachis duranensis]	-	-	-	-	-	-	-
arahy.HR3ZI9	MTK	PREDICTED: methylthioribose kinase-like isoform X1 [Arachis duranensis]	Metabolism	Amino acid metabolism;Global and overview maps	ko01100//Metabolic pathways;ko00270//Cysteine and methionine metabolism	K00899	-	-	-
arahy.I0GXAU	--	fiber protein Fb34 [Medicago truncatula]	-	-	-	-	-	-	-
arahy.I272B7	--	PREDICTED: mavicyanin-like [Arachis ipaensis]	-	-	-	-	-	-	-
arahy.I3IPVK	RHPN2	PREDICTED: rhophilin-1-like [Arachis duranensis]	Cellular Processes	Transport and catabolism	ko04144//Endocytosis	K12200	-	-	-
arahy.I4CVDG	PNSL1	PREDICTED: photosynthetic NDH subunit of lumenal location 1, chloroplastic [Arachis duranensis]	Metabolism	Energy metabolism;Global and overview maps	ko01100//Metabolic pathways;ko00195//Photosynthesis	K02717	-	-	-
arahy.I9L5JE	VHA-B2	PREDICTED: V-type proton ATPase subunit B2 [Arachis ipaensis]	Cellular Processes;Metabolism	Global and overview maps;Energy metabolism;Transport and catabolism	ko01100//Metabolic pathways;ko00190//Oxidative phosphorylation;ko04145//Phagosome	K02147	GO:0016469//proton-transporting two-sector ATPase complex;GO:0043234//protein complex;GO:0032991//macromolecular complex;GO:0098796//membrane protein complex;GO:0044425//membrane part;GO:0016020//membrane;GO:0005623//cell;GO:0043231//intracellular membrane-bounded organelle;GO:0009536//plastid;GO:0044444//cytoplasmic part;GO:0005737//cytoplasm;GO:0043227//membrane-bounded organelle;GO:0030054//ce…	GO:0005488//binding;GO:0005215//transporter activity;GO:0022857//transmembrane transporter activity;GO:0008092//cytoskeletal protein binding;GO:0003779//actin binding;GO:0005515//protein binding	GO:0009259//ribonucleotide metabolic process;GO:0010182//sugar mediated signaling pathway;GO:0098660//inorganic ion transmembrane transport;GO:1901701//cellular response to oxygen-containing compound;GO:0044085//cellular component biogenesis;GO:0009150//purine ribonucleotide metabolic process;GO:0055086//nucleobase-containing small molecule metabolic process;GO:0006163//purine nucleotide metaboli…
arahy.IBY72V	setd3	PREDICTED: ribulose-1,5 bisphosphate carboxylase/oxygenase large subunit N-methyltransferase, chloroplastic isoform X1 [Arachis duranensis]	-	-	-	-	-	-	-
arahy.IH6UK4	FBL4	PREDICTED: F-box/LRR-repeat protein 4 [Arachis duranensis]	-	-	-	-	-	-	-
arahy.IL3471	At1g30350	PREDICTED: probable pectate lyase 4 [Arachis duranensis]	Metabolism	Carbohydrate metabolism	ko00040//Pentose and glucuronate interconversions	K01728	-	-	-
arahy.IME475	At3g12360	PREDICTED: ankyrin repeat-containing protein At3g12360 [Arachis duranensis]	-	-	-	-	-	-	-
arahy.IPKA5V	pKIWI502	PREDICTED: fruit protein pKIWI502 [Arachis ipaensis]	-	-	-	-	GO:0009536//plastid;GO:0043227//membrane-bounded organelle;GO:0044422//organelle part;GO:0005623//cell;GO:0009526//plastid envelope;GO:0044444//cytoplasmic part;GO:0005737//cytoplasm;GO:0043231//intracellular membrane-bounded organelle;GO:0031967//organelle envelope;GO:0005622//intracellular;GO:0009532//plastid stroma;GO:0043226//organelle;GO:0044435//plastid part;GO:0044424//intracellular part;G…	GO:0003824//catalytic activity	GO:0044699//single-organism process;GO:0008152//metabolic process;GO:0044710//single-organism metabolic process
arahy.IS5L46	At1g14650	PREDICTED: probable splicing factor 3A subunit 1 [Arachis duranensis]	Genetic Information Processing	Transcription	ko03040//Spliceosome	K12825	-	-	GO:0043170//macromolecule metabolic process;GO:0008152//metabolic process;GO:0071704//organic substance metabolic process;GO:0010467//gene expression
arahy.IT2EAD	CEF	PREDICTED: protein transport protein Sec24-like At4g32640 [Arachis duranensis]	Genetic Information Processing	Folding, sorting and degradation	ko04141//Protein processing in endoplasmic reticulum	K14007	-	-	-
arahy.IT7CRT	--	PREDICTED: UPF0725 protein At1g23960-like [Arachis ipaensis]	-	-	-	-	-	-	-
arahy.ITVB4V	--	N-lysine methyltransferase SETD8-A [Gossypium arboreum]	-	-	-	-	-	-	-
arahy.IX4CF1	EDA2	PREDICTED: probable serine protease EDA2 [Arachis duranensis]	-	-	-	-	-	GO:0016787//hydrolase activity;GO:0070011//peptidase activity, acting on L-amino acid peptides;GO:0008233//peptidase activity;GO:0003824//catalytic activity	-
arahy.J0DG7J	--	WD repeat-containing 55 [Gossypium arboreum]	-	-	-	-	-	-	-
arahy.J3PYPS	At3g12620	PREDICTED: probable protein phosphatase 2C 38 [Arachis duranensis]	-	-	-	-	-	GO:0005488//binding;GO:0016787//hydrolase activity;GO:0003824//catalytic activity;GO:0016791//phosphatase activity;GO:0042578//phosphoric ester hydrolase activity;GO:0004721//phosphoprotein phosphatase activity;GO:0043167//ion binding;GO:0043169//cation binding;GO:0016788//hydrolase activity, acting on ester bonds	GO:0036211//protein modification process;GO:0071704//organic substance metabolic process;GO:0044267//cellular protein metabolic process;GO:0043412//macromolecule modification;GO:0008152//metabolic process;GO:0044237//cellular metabolic process;GO:0006464//cellular protein modification process;GO:0044260//cellular macromolecule metabolic process;GO:0044238//primary metabolic process;GO:0009987//ce…
arahy.J9QP8S	HMGB15	PREDICTED: high mobility group B protein 15-like [Arachis duranensis]	-	-	-	-	GO:0005622//intracellular;GO:0005623//cell;GO:0044464//cell part	-	-
arahy.JCFS2J	kynB	PREDICTED: kynurenine formamidase-like isoform X1 [Arachis duranensis]	-	-	-	-	-	-	-
arahy.JCH4FE	--	-	-	-	-	-	-	-	-
arahy.JDZ0RF	ABCB20	PREDICTED: LOW QUALITY PROTEIN: ABC transporter B family member 20-like [Arachis duranensis]	Environmental Information Processing	Membrane transport	ko02010//ABC transporters	K05658	-	-	-
arahy.JGP6YV	PRMT6	PREDICTED: probable protein arginine N-methyltransferase 6 isoform X1 [Arachis ipaensis]	-	-	-	-	-	-	-
arahy.JMCM5Y	--	plant/T32G24-2 protein [Medicago truncatula]	-	-	-	-	-	-	-
arahy.JML2SU	PCMP-H16	PREDICTED: pentatricopeptide repeat-containing protein At5g04780 isoform X1 [Arachis ipaensis]	-	-	-	-	-	-	-
arahy.JNSA3Z	RBM39	PREDICTED: RNA-binding protein 39 isoform X1 [Arachis ipaensis]	-	-	-	-	-	-	-
arahy.JRYV00	--	PREDICTED: polyadenylate-binding protein 2 [Arachis duranensis]	-	-	-	-	-	-	-
arahy.JYC97M	JMJ25	PREDICTED: lysine-specific demethylase JMJ25-like [Arachis duranensis]	-	-	-	-	-	-	-
arahy.K04A4E	PAN	PREDICTED: transcription factor HBP-1b(c38)-like isoform X1 [Arachis ipaensis]	Environmental Information Processing	Signal transduction	ko04075//Plant hormone signal transduction	K14431	-	-	-
arahy.K3RR71	--	PREDICTED: uncharacterized protein LOC107467286 [Arachis duranensis]	-	-	-	-	-	-	-
arahy.K72DJ3	--	BnaA06g09910D [Brassica napus]	-	-	-	-	-	-	-
arahy.K9JVDB	--	PREDICTED: uncharacterized protein LOC101512196 [Cicer arietinum]	-	-	-	-	-	-	-
arahy.K9QGVV	--	PREDICTED: cytochrome P450 CYP73A100-like [Arachis ipaensis]	Metabolism	Biosynthesis of other secondary metabolites;Metabolism of cofactors and vitamins;Global and overview maps;Amino acid metabolism	ko01100//Metabolic pathways;ko01110//Biosynthesis of secondary metabolites;ko00940//Phenylpropanoid biosynthesis;ko00130//Ubiquinone and other terpenoid-quinone biosynthesis;ko00941//Flavonoid biosynthesis;ko00360//Phenylalanine metabolism;ko00945//Stilbenoid, diarylheptanoid and gingerol biosynthesis	K00487	-	-	-
arahy.KA4332	At4g39670	PREDICTED: ACD11 homolog protein-like [Arachis ipaensis]	-	-	-	-	-	-	-
arahy.KCR27H	At4g33920	PREDICTED: probable protein phosphatase 2C 63 [Arachis duranensis]	-	-	-	-	-	GO:0016788//hydrolase activity, acting on ester bonds;GO:0005488//binding;GO:0003824//catalytic activity;GO:0016787//hydrolase activity;GO:0043167//ion binding;GO:0016791//phosphatase activity;GO:0004721//phosphoprotein phosphatase activity;GO:0042578//phosphoric ester hydrolase activity;GO:0043169//cation binding	GO:0043412//macromolecule modification;GO:0006464//cellular protein modification process;GO:0019538//protein metabolic process;GO:0044260//cellular macromolecule metabolic process;GO:0036211//protein modification process;GO:0009987//cellular process;GO:0043170//macromolecule metabolic process;GO:0008152//metabolic process;GO:0044267//cellular protein metabolic process;GO:0044238//primary metaboli…
arahy.KE49GM	--	-	-	-	-	-	-	-	-
arahy.KEPJ0C	--	PREDICTED: protein CHAPERONE-LIKE PROTEIN OF POR1, chloroplastic [Arachis duranensis]	-	-	-	-	-	-	-
arahy.KL5LPC	Ammecr1l	AMMECR1 family [Theobroma cacao]	-	-	-	-	-	-	-
arahy.KM2VEP	--	PREDICTED: stress enhanced protein 1, chloroplastic isoform X1 [Arachis ipaensis]	-	-	-	-	-	-	-
arahy.KMKI2D	--	PREDICTED: centrosome-associated protein CEP250 [Arachis duranensis]	-	-	-	-	-	-	-
arahy.KVXN1E	HPR-A	PREDICTED: glycerate dehydrogenase [Arachis duranensis]	Metabolism	Global and overview maps;Carbohydrate metabolism;Amino acid metabolism	ko01100//Metabolic pathways;ko01110//Biosynthesis of secondary metabolites;ko01200//Carbon metabolism;ko00260//Glycine, serine and threonine metabolism;ko00630//Glyoxylate and dicarboxylate metabolism	K15893	-	-	-
arahy.KZCX9C	BAT1	PREDICTED: amino-acid permease BAT1 homolog [Arachis duranensis]	-	-	-	-	-	-	-
arahy.L3CNX8	Rcn2	PREDICTED: reticulocalbin-2 [Arachis duranensis]	-	-	-	-	-	-	-
arahy.L5ZJMR	--	THUMP domain-containing protein 1 [Anthurium amnicola]	-	-	-	-	-	-	-
arahy.L8YGTT	At2g25100	PREDICTED: ribonuclease H2 subunit A [Arachis duranensis]	Genetic Information Processing	Replication and repair	ko03030//DNA replication	K10743	-	GO:0004521//endoribonuclease activity;GO:1901363//heterocyclic compound binding;GO:0016893//endonuclease activity, active with either ribo- or deoxyribonucleic acids and producing 5'-phosphomonoesters;GO:0097159//organic cyclic compound binding;GO:0016891//endoribonuclease activity, producing 5'-phosphomonoesters;GO:0004518//nuclease activity;GO:0016787//hydrolase activity;GO:0005488//binding;GO:…	GO:0044237//cellular metabolic process;GO:0006807//nitrogen compound metabolic process;GO:0090304//nucleic acid metabolic process;GO:0009987//cellular process;GO:0046483//heterocycle metabolic process;GO:1901360//organic cyclic compound metabolic process;GO:0090305//nucleic acid phosphodiester bond hydrolysis;GO:0043170//macromolecule metabolic process;GO:0090501//RNA phosphodiester bond hydrolys…
arahy.LBX204	LBD42	PREDICTED: LOB domain-containing protein 40 [Arachis duranensis]	-	-	-	-	-	-	-
arahy.LC7X94	VPS35A	PREDICTED: agamous-like MADS-box protein AGL9 homolog isoform X2 [Arachis ipaensis]	Cellular Processes	Transport and catabolism	ko04144//Endocytosis	K18468	-	-	-
arahy.LE8ECZ	At1g25520	PREDICTED: GDT1-like protein 4 [Arachis ipaensis]	-	-	-	-	-	-	-
arahy.LFSR1E	FUC95A	PREDICTED: alpha-L-fucosidase 2 isoform X1 [Arachis duranensis]	Metabolism	Glycan biosynthesis and metabolism	ko00511//Other glycan degradation	K15923	-	-	-
arahy.LGAM8W	CHI2-B	type II chalcone isomerase [Arachis hypogaea]	Metabolism	Global and overview maps;Biosynthesis of other secondary metabolites	ko01100//Metabolic pathways;ko01110//Biosynthesis of secondary metabolites;ko00941//Flavonoid biosynthesis	K01859	-	GO:0003824//catalytic activity;GO:0016853//isomerase activity;GO:0016872//intramolecular lyase activity	-
arahy.LI7RG4	--	PREDICTED: titin homolog [Arachis duranensis]	-	-	-	-	-	-	-
arahy.LMNG4E	POPTRDRAFT_822486	PREDICTED: LOW QUALITY PROTEIN: CASP-like protein 4C1 [Arachis duranensis]	-	-	-	-	-	-	-
arahy.LP37DI	DNAJC17	PREDICTED: dnaJ homolog subfamily C member 17 [Arachis duranensis]	-	-	-	-	-	-	-
arahy.M22KXN	At5g37990	PREDICTED: probable S-adenosylmethionine-dependent methyltransferase At5g37990, partial [Arachis duranensis]	-	-	-	-	-	-	-
arahy.M5M2WQ	ENDO2	PREDICTED: endonuclease 2 [Arachis ipaensis]	-	-	-	-	-	GO:0004518//nuclease activity;GO:0016787//hydrolase activity;GO:0016788//hydrolase activity, acting on ester bonds;GO:0003824//catalytic activity	GO:0006725//cellular aromatic compound metabolic process;GO:0044260//cellular macromolecule metabolic process;GO:0044237//cellular metabolic process;GO:0006807//nitrogen compound metabolic process;GO:0034641//cellular nitrogen compound metabolic process;GO:0006139//nucleobase-containing compound metabolic process;GO:0046483//heterocycle metabolic process;GO:1901360//organic cyclic compound metabo…
arahy.MBF964	--	F1F0-ATPase inhibitor protein [Medicago truncatula]	-	-	-	-	-	-	-
arahy.MDY1G5	At1g18390	PREDICTED: probable serine/threonine-protein kinase At1g18390 [Arachis duranensis]	-	-	-	-	-	GO:0016301//kinase activity;GO:0004672//protein kinase activity;GO:0016740//transferase activity;GO:0016773//phosphotransferase activity, alcohol group as acceptor;GO:0003824//catalytic activity;GO:0016772//transferase activity, transferring phosphorus-containing groups	GO:0009987//cellular process;GO:0006796//phosphate-containing compound metabolic process;GO:0006793//phosphorus metabolic process;GO:0044237//cellular metabolic process;GO:0008152//metabolic process
arahy.ME4D5X	At5g61250	PREDICTED: heparanase-like protein 2 [Arachis ipaensis]	Metabolism	Glycan biosynthesis and metabolism;Global and overview maps	ko01100//Metabolic pathways;ko00531//Glycosaminoglycan degradation	K07964	-	GO:0003824//catalytic activity;GO:0016787//hydrolase activity	-
arahy.MGJM0N	At3g30340	PREDICTED: WAT1-related protein At3g30340-like [Arachis ipaensis]	-	-	-	-	-	-	-
arahy.MHB4DX	At5g38830	PREDICTED: cysteine--tRNA ligase 2, cytoplasmic [Arachis duranensis]	Genetic Information Processing	Translation	ko00970//Aminoacyl-tRNA biosynthesis	K01883	-	GO:0016876//ligase activity, forming aminoacyl-tRNA and related compounds;GO:1901363//heterocyclic compound binding;GO:0001883//purine nucleoside binding;GO:0005488//binding;GO:0032549//ribonucleoside binding;GO:0016874//ligase activity;GO:0003824//catalytic activity;GO:0032550//purine ribonucleoside binding;GO:0016875//ligase activity, forming carbon-oxygen bonds;GO:0004812//aminoacyl-tRNA ligas…	GO:1901566//organonitrogen compound biosynthetic process;GO:0019752//carboxylic acid metabolic process;GO:0044238//primary metabolic process;GO:0009987//cellular process;GO:0006807//nitrogen compound metabolic process;GO:0044271//cellular nitrogen compound biosynthetic process;GO:0090304//nucleic acid metabolic process;GO:0044260//cellular macromolecule metabolic process;GO:0010467//gene expressi…
arahy.MIS9XN	--	PREDICTED: myosin-10-like [Arachis ipaensis]	-	-	-	-	-	-	-
arahy.MNY5KW	At5g05010	PREDICTED: coatomer subunit delta [Arachis ipaensis]	-	-	-	-	GO:0016020//membrane;GO:0030119//AP-type membrane coat adaptor complex;GO:0005911//cell-cell junction;GO:0012506//vesicle membrane;GO:0030662//coated vesicle membrane;GO:0005737//cytoplasm;GO:0044446//intracellular organelle part;GO:0098796//membrane protein complex;GO:0031982//vesicle;GO:0044464//cell part;GO:0043234//protein complex;GO:0030117//membrane coat;GO:0030054//cell junction;GO:0031090…	-	GO:1902582//single-organism intracellular transport;GO:1902578//single-organism localization;GO:0045184//establishment of protein localization;GO:0044699//single-organism process;GO:0051641//cellular localization;GO:0008104//protein localization;GO:0006810//transport;GO:0044765//single-organism transport;GO:0046907//intracellular transport;GO:0016192//vesicle-mediated transport;GO:0051234//establ…
arahy.MQG1NS	RDM3	PREDICTED: protein RNA-directed DNA methylation 3 isoform X1 [Arachis duranensis]	-	-	-	-	-	-	-
arahy.MSYP3Y	--	PREDICTED: centrosome-associated protein CEP250 [Arachis duranensis]	-	-	-	-	-	-	-
arahy.MU25MQ	2021-09-01	PREDICTED: stress enhanced protein 1, chloroplastic isoform X1 [Arachis ipaensis]	-	-	-	-	-	-	-
arahy.MW1RK6	--	PREDICTED: 66 kDa stress protein [Arachis duranensis]	-	-	-	-	-	-	-
arahy.MX7F3A	LIP1P	PREDICTED: lipoyl synthase 1, chloroplastic [Arachis duranensis]	Metabolism	Global and overview maps;Metabolism of cofactors and vitamins	ko01100//Metabolic pathways;ko00785//Lipoic acid metabolism	K03644	-	-	-
arahy.MXE7NW	TFCD	PREDICTED: tubulin-folding cofactor D-like [Arachis duranensis]	-	-	-	-	-	-	-
arahy.MZ5XB8	VQ8	PREDICTED: VQ motif-containing protein 8, chloroplastic [Arachis duranensis]	-	-	-	-	-	-	-
arahy.MZF9QJ	--	PREDICTED: transmembrane protein 45A-like [Glycine max]	-	-	-	-	-	-	-
arahy.N0KYQA	ACR12	PREDICTED: ACT domain-containing protein ACR12 [Arachis duranensis]	-	-	-	-	-	-	-
arahy.N25XM0	--	hemerythrin HHE cation-binding domain protein [Medicago truncatula]	-	-	-	-	-	-	-
arahy.N2ADPF	LBD42	PREDICTED: LOB domain-containing protein 40 [Arachis duranensis]	-	-	-	-	-	-	-
arahy.N68Y16	FIP37	PREDICTED: FKBP12-interacting protein of 37 kDa-like [Arachis ipaensis]	-	-	-	-	-	-	-
arahy.N6V5UD	--	BnaA02g35690D [Brassica napus]	-	-	-	-	-	GO:0043169//cation binding;GO:0005488//binding;GO:0043167//ion binding	-
arahy.NA0HNR	--	PREDICTED: NAD-dependent protein deacetylase HST1-like isoform X1 [Brassica napus]	-	-	-	-	-	-	-
arahy.NE4VJA	--	bromo adjacent-like domain protein [Medicago truncatula]	-	-	-	-	-	-	-
arahy.NEG1KJ	VAMP727	PREDICTED: vesicle-associated membrane protein 727 [Arachis ipaensis]	-	-	-	-	-	-	-
arahy.NFLY9K	XYL1	PREDICTED: LOW QUALITY PROTEIN: alpha-xylosidase 1-like [Arachis duranensis]	-	-	-	-	-	GO:0016787//hydrolase activity;GO:0015926//glucosidase activity;GO:0090599//alpha-glucosidase activity;GO:0004553//hydrolase activity, hydrolyzing O-glycosyl compounds;GO:0004558//alpha-1,4-glucosidase activity;GO:0005488//binding;GO:0003824//catalytic activity;GO:0016798//hydrolase activity, acting on glycosyl bonds	GO:0008152//metabolic process;GO:0044238//primary metabolic process
arahy.NG0Q3I	XYL1	PREDICTED: alpha-xylosidase 1-like [Arachis ipaensis]	-	-	-	-	-	GO:0016798//hydrolase activity, acting on glycosyl bonds;GO:0016787//hydrolase activity;GO:0005488//binding;GO:0003824//catalytic activity	GO:0044238//primary metabolic process;GO:0008152//metabolic process
arahy.NGA4LK	RTNLB14	PREDICTED: reticulon-like protein B14 [Arachis duranensis]	-	-	-	-	-	-	-
arahy.NHVJ82	At1g68200	PREDICTED: zinc finger CCCH domain-containing protein 15 [Arachis duranensis]	-	-	-	-	-	-	-
arahy.NQ58Z6	PYRD	PREDICTED: dihydroorotate dehydrogenase (quinone), mitochondrial isoform X1 [Arachis duranensis]	Metabolism	Nucleotide metabolism;Global and overview maps	ko01100//Metabolic pathways;ko00240//Pyrimidine metabolism	K00254	-	GO:0016627//oxidoreductase activity, acting on the CH-CH group of donors;GO:0016635//oxidoreductase activity, acting on the CH-CH group of donors, quinone or related compound as acceptor;GO:0004152//dihydroorotate dehydrogenase activity;GO:0016491//oxidoreductase activity;GO:0003824//catalytic activity	GO:0046483//heterocycle metabolic process;GO:0009161//ribonucleoside monophosphate metabolic process;GO:0006221//pyrimidine nucleotide biosynthetic process;GO:1901360//organic cyclic compound metabolic process;GO:0009129//pyrimidine nucleoside monophosphate metabolic process;GO:0019438//aromatic compound biosynthetic process;GO:0044249//cellular biosynthetic process;GO:0006796//phosphate-containi…
arahy.NQY93W	RDM3	PREDICTED: protein RNA-directed DNA methylation 3 isoform X1 [Arachis ipaensis]	-	-	-	-	-	-	-
arahy.NS7DLW	At3g59040	PREDICTED: pentatricopeptide repeat-containing protein At3g59040 [Arachis duranensis]	-	-	-	-	-	-	-
arahy.NYD0D7	At1g18390	PREDICTED: probable receptor-like protein kinase At1g67000 isoform X1 [Arachis ipaensis]	-	-	-	-	-	-	-
arahy.NZR7KS	FLA21	fasciclin-like arabinogalactan protein [Medicago truncatula]	-	-	-	-	-	-	-
arahy.P01C8B	--	fiber protein Fb34 [Medicago truncatula]	-	-	-	-	-	-	-
arahy.P65711	RPA1B	PREDICTED: replication protein A 70 kDa DNA-binding subunit E-like [Arachis duranensis]	Genetic Information Processing	Replication and repair	ko03420//Nucleotide excision repair;ko03030//DNA replication;ko03440//Homologous recombination;ko03430//Mismatch repair	K07466	-	-	-
arahy.P86RCB	QSOX1	PREDICTED: sulfhydryl oxidase 2 isoform X2 [Arachis ipaensis]	-	-	-	-	-	-	-
arahy.PAK942	kynB	PREDICTED: kynurenine formamidase-like isoform X1 [Arachis ipaensis]	-	-	-	-	-	-	-
arahy.PCJ45Z	DHAR2	PREDICTED: glutathione S-transferase DHAR2-like [Arachis duranensis]	-	-	-	-	-	-	-
arahy.PERP0B	--	S-adenosyl-L-methionine-dependent methyltransferases superfamily protein [Theobroma cacao]	-	-	-	-	-	-	-
arahy.PI5EUR	--	PREDICTED: uncharacterized protein LOC107467613 [Arachis duranensis]	-	-	-	-	-	-	-
arahy.PM3ZEV	IST1	PREDICTED: IST1 homolog [Arachis ipaensis]	Cellular Processes	Transport and catabolism	ko04144//Endocytosis	K19476	-	-	-
arahy.PP1EYL	--	DUF674 family protein [Medicago truncatula]	-	-	-	-	-	-	-
arahy.PP514R	VIII-1	PREDICTED: myosin-1 [Arachis duranensis]	-	-	-	-	-	-	-
arahy.Q24X8K	DDB2	U5 small nuclear ribonucleoprotein 40 kDa protein [Glycine soja]	-	-	-	-	-	-	-
arahy.Q6727A	LKHA4	PREDICTED: leukotriene A-4 hydrolase homolog [Arachis duranensis]	Metabolism	Global and overview maps;Lipid metabolism	ko01100//Metabolic pathways;ko00590//Arachidonic acid metabolism	K01254	-	GO:0046872//metal ion binding;GO:0070011//peptidase activity, acting on L-amino acid peptides;GO:0016787//hydrolase activity;GO:0003824//catalytic activity;GO:0043167//ion binding;GO:0008233//peptidase activity;GO:0043169//cation binding;GO:0046914//transition metal ion binding;GO:0005488//binding	GO:0009987//cellular process;GO:0006631//fatty acid metabolic process;GO:0044283//small molecule biosynthetic process;GO:0044237//cellular metabolic process;GO:0010467//gene expression;GO:0046394//carboxylic acid biosynthetic process;GO:0044281//small molecule metabolic process;GO:0006508//proteolysis;GO:0008152//metabolic process;GO:0006633//fatty acid biosynthetic process;GO:0006082//organic ac…
arahy.Q6BHJ0	mvd	PREDICTED: diphosphomevalonate decarboxylase MVD2 [Arachis duranensis]	Metabolism	Metabolism of terpenoids and polyketides;Global and overview maps	ko01100//Metabolic pathways;ko01110//Biosynthesis of secondary metabolites;ko00900//Terpenoid backbone biosynthesis	K01597	-	-	-
arahy.Q6L7I5	--	PREDICTED: FAD-dependent urate hydroxylase-like isoform X3 [Arachis ipaensis]	-	-	-	-	-	-	-
arahy.Q6VS78	At4g32640	PREDICTED: protein transport protein Sec24-like At4g32640 [Arachis duranensis]	Genetic Information Processing	Folding, sorting and degradation	ko04141//Protein processing in endoplasmic reticulum	K14007	-	-	-
arahy.QBU7FE	alxA	PREDICTED: ALG-2 interacting protein X [Arachis duranensis]	Cellular Processes	Transport and catabolism	ko04144//Endocytosis	K12200	GO:0030054//cell junction;GO:0005911//cell-cell junction	-	-
arahy.QG1Y1P	SEC61G2	Protein transport protein Sec61 subunit gamma [Triticum urartu]	Cellular Processes;Genetic Information Processing	Folding, sorting and degradation;Transport and catabolism	ko04141//Protein processing in endoplasmic reticulum;ko04145//Phagosome;ko03060//Protein export	K07342	-	-	-
arahy.QUI3Q9	CLPS3	PREDICTED: protein CLP1 homolog [Arachis duranensis]	Genetic Information Processing	Translation	ko03015//mRNA surveillance pathway	K14399	GO:0032991//macromolecular complex;GO:0043226//organelle;GO:0044464//cell part;GO:0043231//intracellular membrane-bounded organelle;GO:0044444//cytoplasmic part;GO:0005623//cell;GO:0005737//cytoplasm;GO:0043234//protein complex;GO:0043227//membrane-bounded organelle;GO:0044424//intracellular part;GO:0005622//intracellular;GO:0043229//intracellular organelle	GO:1901363//heterocyclic compound binding;GO:0097367//carbohydrate derivative binding;GO:0001883//purine nucleoside binding;GO:0001882//nucleoside binding;GO:0005488//binding;GO:0032549//ribonucleoside binding;GO:0097159//organic cyclic compound binding;GO:0032550//purine ribonucleoside binding;GO:0036094//small molecule binding	GO:0090304//nucleic acid metabolic process;GO:0043170//macromolecule metabolic process;GO:0006397//mRNA processing;GO:0016071//mRNA metabolic process;GO:0010467//gene expression;GO:0016070//RNA metabolic process;GO:0071704//organic substance metabolic process;GO:0046483//heterocycle metabolic process;GO:0044260//cellular macromolecule metabolic process;GO:0006139//nucleobase-containing compound m…
arahy.R6L1G9	RAD16	PREDICTED: helicase-like transcription factor CHR28 isoform X3 [Arachis ipaensis]	-	-	-	-	-	-	-
arahy.R8V4SK	--	Protein EMBRYONIC FLOWER 1 -like protein [Gossypium arboreum]	-	-	-	-	-	-	-
arahy.RGG8YR	Gpatch8	PREDICTED: PIN2/TERF1-interacting telomerase inhibitor 1-like [Arachis ipaensis]	-	-	-	-	-	-	-
arahy.RK8HN4	MYB108	PREDICTED: myb-related protein 340 [Arachis ipaensis]	-	-	-	-	-	-	GO:0050896//response to stimulus;GO:0009987//cellular process;GO:0044699//single-organism process;GO:0008152//metabolic process;GO:0044763//single-organism cellular process
arahy.RM0VQS	SCPL33	PREDICTED: serine carboxypeptidase-like 33 [Arachis duranensis]	-	-	-	-	-	-	-
arahy.RQKH3A	At1g66830	PREDICTED: probable inactive leucine-rich repeat receptor-like protein kinase At1g66830 [Arachis duranensis]	-	-	-	-	-	-	-
arahy.RRDD93	--	lipase [Medicago truncatula]	-	-	-	-	-	-	-
arahy.RT3Y3R	TIP1-3	PREDICTED: aquaporin TIP1-3-like [Arachis duranensis]	-	-	-	-	-	-	-
arahy.RWL9VQ	--	PREDICTED: uncharacterized protein LOC107617232 [Arachis ipaensis]	-	-	-	-	-	-	-
arahy.S06R8C	Rlim	PREDICTED: RING-H2 finger protein ATL77-like [Arachis duranensis]	-	-	-	-	-	-	-
arahy.S09ETB	--	PREDICTED: uncharacterized protein LOC107616871 [Arachis ipaensis]	-	-	-	-	-	-	-
arahy.S2CF7K	At4g39670	PREDICTED: ACD11 homolog protein-like [Arachis ipaensis]	-	-	-	-	-	-	-
arahy.S3TCSS	--	PREDICTED: protein NUCLEAR FUSION DEFECTIVE 6, chloroplastic/mitochondrial-like isoform X2 [Prunus mume]	-	-	-	-	-	-	-
arahy.S45JQJ	--	RuBisCO large subunit-binding protein subunit beta [Morus notabilis]	-	-	-	-	-	-	-
arahy.SA4FWZ	--	-	-	-	-	-	-	-	-
arahy.SH0PSP	--	alpha/beta fold hydrolase [Medicago truncatula]	-	-	-	-	-	-	-
arahy.SJNR9Q	--	PREDICTED: coiled-coil domain-containing protein 1-like [Arachis duranensis]	-	-	-	-	-	-	-
arahy.SNA779	RZ1B	PREDICTED: glycine-rich RNA-binding protein RZ1B isoform X1 [Arachis ipaensis]	Genetic Information Processing	Transcription	ko03040//Spliceosome	K12885	-	-	-
arahy.SUQ3X8	DDB_G0289029	PREDICTED: IST1 homolog [Arachis ipaensis]	Cellular Processes	Transport and catabolism	ko04144//Endocytosis	K19476	-	-	-
arahy.SX57S8	At5g08350	PREDICTED: GEM-like protein 4 [Arachis duranensis]	-	-	-	-	-	-	-
arahy.T57XL4	VRN1	PREDICTED: B3 domain-containing transcription factor VRN1-like [Arachis duranensis]	-	-	-	-	-	-	-
arahy.T8DZQ2	--	fiber protein Fb34 [Medicago truncatula]	-	-	-	-	-	-	-
arahy.TB163P	--	PREDICTED: intracellular protein transport protein USO1 [Jatropha curcas]	-	-	-	-	-	-	-
arahy.TIJ6H8	--	PREDICTED: uncharacterized protein LOC107633286 [Arachis ipaensis]	-	-	-	-	-	-	-
arahy.U1J3BU	TTC5	PREDICTED: tetratricopeptide repeat protein 5-like [Arachis ipaensis]	-	-	-	-	-	-	-
arahy.U1U6XH	JAG	PREDICTED: zinc finger protein JAGGED [Arachis ipaensis]	-	-	-	-	-	-	-
arahy.U2K3RD	LTA2	PREDICTED: dihydrolipoyllysine-residue acetyltransferase component 4 of pyruvate dehydrogenase complex, chloroplastic [Arachis ipaensis]	Metabolism	Carbohydrate metabolism;Global and overview maps	ko01100//Metabolic pathways;ko01110//Biosynthesis of secondary metabolites;ko01200//Carbon metabolism;ko00010//Glycolysis / Gluconeogenesis;ko00620//Pyruvate metabolism;ko00020//Citrate cycle (TCA cycle)	K00627	GO:0031967//organelle envelope;GO:0009536//plastid;GO:0031984//organelle subcompartment;GO:0044446//intracellular organelle part;GO:0044422//organelle part;GO:0043227//membrane-bounded organelle;GO:0009526//plastid envelope;GO:1990904//ribonucleoprotein complex;GO:0043228//non-membrane-bounded organelle;GO:0005622//intracellular;GO:0043226//organelle;GO:0044424//intracellular part;GO:0009579//thy…	GO:0016746//transferase activity, transferring acyl groups;GO:0016740//transferase activity;GO:0016417//S-acyltransferase activity;GO:0016747//transferase activity, transferring acyl groups other than amino-acyl groups;GO:0016418//S-acetyltransferase activity;GO:0003824//catalytic activity;GO:0016407//acetyltransferase activity	GO:1901576//organic substance biosynthetic process;GO:0006631//fatty acid metabolic process;GO:1901362//organic cyclic compound biosynthetic process;GO:1901615//organic hydroxy compound metabolic process;GO:0006085//acetyl-CoA biosynthetic process;GO:0009108//coenzyme biosynthetic process;GO:0006725//cellular aromatic compound metabolic process;GO:0046483//heterocycle metabolic process;GO:0072330…
arahy.U2UZ8D	--	BnaA03g38770D [Brassica napus]	-	-	-	-	-	-	-
arahy.U3SVRK	--	PREDICTED: classical arabinogalactan protein 9 [Arachis duranensis]	-	-	-	-	-	-	-
arahy.U7Q9FL	RAD16	PREDICTED: helicase-like transcription factor CHR28 isoform X2 [Arachis ipaensis]	-	-	-	-	-	-	-
arahy.U80PFY	hpxO	PREDICTED: 2-heptyl-3-hydroxy-4(1H)-quinolone synthase-like [Arachis duranensis]	-	-	-	-	-	-	-
arahy.UBN13B	syf2	PREDICTED: pre-mRNA-splicing factor syf2 [Arachis duranensis]	Genetic Information Processing	Transcription	ko03040//Spliceosome	K12868	-	-	-
arahy.UC30TE	At1g25520	PREDICTED: GDT1-like protein 4 [Arachis duranensis]	-	-	-	-	-	-	-
arahy.UHEV4X	MPC1	PREDICTED: mitochondrial pyruvate carrier 1 [Arachis duranensis]	-	-	-	-	-	-	-
arahy.UME9CN	At4g38520	PREDICTED: probable protein phosphatase 2C 60 [Arachis ipaensis]	-	-	-	-	-	-	-
arahy.UQ0MZ9	--	PREDICTED: protein FAR1-RELATED SEQUENCE 5-like [Arachis ipaensis]	-	-	-	-	-	-	-
arahy.UVE7PI	DIR25	PREDICTED: dirigent protein 18-like [Arachis duranensis]	-	-	-	-	-	-	-
arahy.UZK8PU	--	-	-	-	-	-	-	-	-
arahy.V8BKSG	RD21A	PREDICTED: cysteine proteinase RD21a-like [Arachis ipaensis]	-	-	-	-	-	-	-
arahy.V9EI6C	SPBC776.07	PREDICTED: mitochondrial acidic protein MAM33 [Cicer arietinum]	-	-	-	-	GO:0005622//intracellular;GO:0005737//cytoplasm;GO:0043229//intracellular organelle;GO:0044429//mitochondrial part;GO:0043231//intracellular membrane-bounded organelle;GO:0044446//intracellular organelle part;GO:0043227//membrane-bounded organelle;GO:0005739//mitochondrion;GO:0044464//cell part;GO:0044422//organelle part;GO:0043226//organelle;GO:0005623//cell;GO:0044444//cytoplasmic part;GO:00444…	-	-
arahy.VD7X19	SPBC776.07	PREDICTED: mitochondrial acidic protein MAM33 [Vigna angularis]	-	-	-	-	GO:0044429//mitochondrial part;GO:0005739//mitochondrion;GO:0043227//membrane-bounded organelle;GO:0043231//intracellular membrane-bounded organelle;GO:0043226//organelle;GO:0005622//intracellular;GO:0044464//cell part;GO:0044424//intracellular part;GO:0044446//intracellular organelle part;GO:0005623//cell;GO:0044422//organelle part;GO:0044444//cytoplasmic part;GO:0043229//intracellular organelle…	-	-
arahy.VG3SGX	ERF118	PREDICTED: ethylene-responsive transcription factor ERF118-like [Arachis ipaensis]	-	-	-	-	-	-	-
arahy.VJQ7J1	--	-	-	-	-	-	-	-	-
arahy.VKD07K	--	PREDICTED: glutamine--tRNA ligase [Arachis ipaensis]	Genetic Information Processing;Metabolism	Global and overview maps;Translation	ko01100//Metabolic pathways;ko00970//Aminoacyl-tRNA biosynthesis	K01886	GO:0044424//intracellular part;GO:0005623//cell;GO:0005622//intracellular;GO:0044464//cell part	GO:0016874//ligase activity;GO:0032549//ribonucleoside binding;GO:0004812//aminoacyl-tRNA ligase activity;GO:1901363//heterocyclic compound binding;GO:0001883//purine nucleoside binding;GO:0036094//small molecule binding;GO:0016875//ligase activity, forming carbon-oxygen bonds;GO:0097159//organic cyclic compound binding;GO:0001882//nucleoside binding;GO:0016876//ligase activity, forming aminoacyl…	GO:0043038//amino acid activation;GO:0044271//cellular nitrogen compound biosynthetic process;GO:0006520//cellular amino acid metabolic process;GO:0034660//ncRNA metabolic process;GO:0043603//cellular amide metabolic process;GO:0034645//cellular macromolecule biosynthetic process;GO:0044267//cellular protein metabolic process;GO:0043604//amide biosynthetic process;GO:1901566//organonitrogen compo…
arahy.VLL77W	At5g23290	PREDICTED: probable prefoldin subunit 5 [Arachis duranensis]	-	-	-	-	GO:0032991//macromolecular complex;GO:0043234//protein complex	GO:0005515//protein binding;GO:0005488//binding	GO:0044260//cellular macromolecule metabolic process;GO:0008152//metabolic process;GO:0043170//macromolecule metabolic process;GO:0009987//cellular process;GO:0044238//primary metabolic process;GO:0019538//protein metabolic process;GO:0044267//cellular protein metabolic process;GO:0071704//organic substance metabolic process;GO:0044237//cellular metabolic process
arahy.VQ81QB	--	PREDICTED: DAR GTPase 3, chloroplastic [Arachis ipaensis]	-	-	-	-	-	-	-
arahy.VU4W20	VRN1	PREDICTED: B3 domain-containing transcription factor VRN1-like [Arachis duranensis]	-	-	-	-	-	-	-
arahy.VW08M3	MSL6	PREDICTED: mechanosensitive ion channel protein 6-like [Arachis duranensis]	-	-	-	-	GO:0005911//cell-cell junction;GO:0016020//membrane;GO:0030054//cell junction	-	GO:0044699//single-organism process;GO:0009987//cellular process;GO:0044763//single-organism cellular process
arahy.VWQQ3X	At1g31830	PREDICTED: probable polyamine transporter At1g31830 [Arachis duranensis]	-	-	-	-	-	-	-
arahy.W15JJQ	PAN	PREDICTED: transcription factor HBP-1b(c38) isoform X1 [Arachis duranensis]	Environmental Information Processing	Signal transduction	ko04075//Plant hormone signal transduction	K14431	-	-	-
arahy.W3WWNZ	--	PREDICTED: cytochrome P450 CYP73A100-like [Arachis duranensis]	Metabolism	Metabolism of cofactors and vitamins;Biosynthesis of other secondary metabolites;Global and overview maps;Amino acid metabolism	ko01100//Metabolic pathways;ko01110//Biosynthesis of secondary metabolites;ko00940//Phenylpropanoid biosynthesis;ko00130//Ubiquinone and other terpenoid-quinone biosynthesis;ko00941//Flavonoid biosynthesis;ko00360//Phenylalanine metabolism;ko00945//Stilbenoid, diarylheptanoid and gingerol biosynthesis	K00487	-	-	-
arahy.W4LCKL	AMS	PREDICTED: transcription factor ABORTED MICROSPORES [Arachis duranensis]	-	-	-	-	-	-	-
arahy.W577BF	--	nucleotidyltransferase [Medicago truncatula]	-	-	-	-	-	-	-
arahy.W8BHQ1	ATJ15	PREDICTED: chaperone protein dnaJ 15 [Arachis duranensis]	-	-	-	-	-	-	-
arahy.W977IP	XYL1	PREDICTED: alpha-xylosidase 1-like [Arachis duranensis]	-	-	-	-	-	GO:0016798//hydrolase activity, acting on glycosyl bonds;GO:0003824//catalytic activity;GO:0090599//alpha-glucosidase activity;GO:0004558//alpha-1,4-glucosidase activity;GO:0015926//glucosidase activity;GO:0016787//hydrolase activity;GO:0005488//binding;GO:0004553//hydrolase activity, hydrolyzing O-glycosyl compounds	GO:0044238//primary metabolic process;GO:0008152//metabolic process
arahy.W9R5L5	nhaD	PREDICTED: Na(+)/H(+) antiporter NhaD-like isoform X1 [Arachis duranensis]	-	-	-	-	-	-	-
arahy.WCM1NC	pmt3	ubiquitin-like Rad60 SUMO-like protein [Medicago truncatula]	-	-	-	-	-	-	-
arahy.WENH69	MAM33	PREDICTED: mitochondrial acidic protein MAM33 [Cicer arietinum]	-	-	-	-	GO:0043231//intracellular membrane-bounded organelle;GO:0043226//organelle;GO:0005737//cytoplasm;GO:0044424//intracellular part;GO:0005623//cell;GO:0044446//intracellular organelle part;GO:0005739//mitochondrion;GO:0043229//intracellular organelle;GO:0044444//cytoplasmic part;GO:0043227//membrane-bounded organelle;GO:0044429//mitochondrial part;GO:0005622//intracellular;GO:0044464//cell part;GO:0…	-	-
arahy.WF5P9Q	DDB_G0274487	PREDICTED: CTL-like protein DDB_G0274487 [Arachis ipaensis]	-	-	-	-	-	-	-
arahy.WG54AI	At1g18390	PREDICTED: wall-associated kinase isoform X3 [Glycine max]	-	-	-	-	-	-	-
arahy.WI1D2C	RAD23C	PREDICTED: ubiquitin receptor RAD23c-like isoform X2 [Arachis ipaensis]	Genetic Information Processing	Replication and repair;Folding, sorting and degradation	ko04141//Protein processing in endoplasmic reticulum;ko03420//Nucleotide excision repair	K10839	-	-	-
arahy.WISH7K	KAN4	myb family transcription factor PHL6-like [Cajanus cajan]	-	-	-	-	-	-	-
arahy.WJ1QS5	At3g23880	PREDICTED: F-box/kelch-repeat protein At3g23880-like [Arachis duranensis]	-	-	-	-	-	-	-
arahy.WLW17E	LTA2	PREDICTED: dihydrolipoyllysine-residue acetyltransferase component 4 of pyruvate dehydrogenase complex, chloroplastic [Arachis duranensis]	Metabolism	Global and overview maps;Carbohydrate metabolism	ko01100//Metabolic pathways;ko01110//Biosynthesis of secondary metabolites;ko01200//Carbon metabolism;ko00010//Glycolysis / Gluconeogenesis;ko00620//Pyruvate metabolism;ko00020//Citrate cycle (TCA cycle)	K00627	GO:0043226//organelle;GO:0009526//plastid envelope;GO:0044444//cytoplasmic part;GO:0043228//non-membrane-bounded organelle;GO:0043227//membrane-bounded organelle;GO:0044446//intracellular organelle part;GO:0044464//cell part;GO:1990904//ribonucleoprotein complex;GO:0005737//cytoplasm;GO:0044435//plastid part;GO:0009579//thylakoid;GO:0043229//intracellular organelle;GO:0005622//intracellular;GO:00…	GO:0016418//S-acetyltransferase activity;GO:0003824//catalytic activity;GO:0016740//transferase activity;GO:0016417//S-acyltransferase activity;GO:0016407//acetyltransferase activity;GO:0016746//transferase activity, transferring acyl groups;GO:0016747//transferase activity, transferring acyl groups other than amino-acyl groups	GO:0006139//nucleobase-containing compound metabolic process;GO:0046394//carboxylic acid biosynthetic process;GO:0006629//lipid metabolic process;GO:1901564//organonitrogen compound metabolic process;GO:0019752//carboxylic acid metabolic process;GO:0044272//sulfur compound biosynthetic process;GO:0044710//single-organism metabolic process;GO:0008152//metabolic process;GO:0006085//acetyl-CoA biosy…
arahy.WVH2H8	COL16	PREDICTED: zinc finger protein CONSTANS-LIKE 16 [Arachis duranensis]	-	-	-	-	-	-	-
arahy.WY6NTH	CAD2	PREDICTED: probable cinnamyl alcohol dehydrogenase [Arachis duranensis]	Metabolism	Biosynthesis of other secondary metabolites;Global and overview maps	ko01100//Metabolic pathways;ko01110//Biosynthesis of secondary metabolites;ko00940//Phenylpropanoid biosynthesis	K00083	-	-	-
arahy.WYC6F8	At5g61250	PREDICTED: heparanase-like protein 2 [Arachis duranensis]	Metabolism	Global and overview maps;Glycan biosynthesis and metabolism	ko01100//Metabolic pathways;ko00531//Glycosaminoglycan degradation	K07964	-	GO:0003824//catalytic activity;GO:0016787//hydrolase activity	-
arahy.X32MFV	At2g35130	PREDICTED: pentatricopeptide repeat-containing protein At2g35130 [Arachis duranensis]	-	-	-	-	-	-	-
arahy.X3XZB8	PGPS1	CDP-diacylglycerol-glycerol-3-phosphate 3-phosphatidyltransferase [Arachis hypogaea]	Metabolism	Lipid metabolism;Global and overview maps	ko01100//Metabolic pathways;ko00564//Glycerophospholipid metabolism	K00995	-	-	-
arahy.X9CQTL	COX10	PREDICTED: protoheme IX farnesyltransferase, mitochondrial [Arachis duranensis]	Metabolism	Metabolism of cofactors and vitamins;Global and overview maps;Energy metabolism	ko01100//Metabolic pathways;ko01110//Biosynthesis of secondary metabolites;ko00190//Oxidative phosphorylation;ko00860//Porphyrin and chlorophyll metabolism	K02257	GO:0016020//membrane;GO:0044425//membrane part;GO:0031224//intrinsic component of membrane	GO:0004311//farnesyltranstransferase activity;GO:0003824//catalytic activity;GO:0016740//transferase activity;GO:0004659//prenyltransferase activity;GO:0016765//transferase activity, transferring alkyl or aryl (other than methyl) groups	GO:0044710//single-organism metabolic process;GO:0006783//heme biosynthetic process;GO:0071704//organic substance metabolic process;GO:1901576//organic substance biosynthetic process;GO:1901566//organonitrogen compound biosynthetic process;GO:0046148//pigment biosynthetic process;GO:0034641//cellular nitrogen compound metabolic process;GO:1901564//organonitrogen compound metabolic process;GO:0019…
arahy.X9NSEY	CPP1	PREDICTED: protein CHAPERONE-LIKE PROTEIN OF POR1, chloroplastic [Arachis duranensis]	-	-	-	-	-	-	-
arahy.XA63TZ	ABCG7	PREDICTED: LOW QUALITY PROTEIN: ABC transporter G family member 7 [Arachis ipaensis]	-	-	-	-	-	GO:0036094//small molecule binding;GO:0097367//carbohydrate derivative binding;GO:0016787//hydrolase activity;GO:1901363//heterocyclic compound binding;GO:0032550//purine ribonucleoside binding;GO:0016817//hydrolase activity, acting on acid anhydrides;GO:0032549//ribonucleoside binding;GO:0097159//organic cyclic compound binding;GO:0005488//binding;GO:0003824//catalytic activity;GO:0016462//pyrop…	GO:1901564//organonitrogen compound metabolic process;GO:0072523//purine-containing compound catabolic process;GO:0009056//catabolic process;GO:0044238//primary metabolic process;GO:1901136//carbohydrate derivative catabolic process;GO:0034641//cellular nitrogen compound metabolic process;GO:0071704//organic substance metabolic process;GO:0009117//nucleotide metabolic process;GO:0044270//cellular…
arahy.XF22CN	--	PREDICTED: leucine-rich repeat extensin-like protein 5 [Arachis duranensis]	-	-	-	-	-	-	-
arahy.XFL7KU	--	PREDICTED: formate--tetrahydrofolate ligase [Arachis duranensis]	Metabolism	Global and overview maps;Metabolism of cofactors and vitamins	ko01100//Metabolic pathways;ko01200//Carbon metabolism;ko00670//One carbon pool by folate	K01938	-	GO:0036094//small molecule binding;GO:0003824//catalytic activity;GO:0097159//organic cyclic compound binding;GO:0001883//purine nucleoside binding;GO:1901363//heterocyclic compound binding;GO:0032550//purine ribonucleoside binding;GO:0097367//carbohydrate derivative binding;GO:0001882//nucleoside binding;GO:0032549//ribonucleoside binding;GO:0005488//binding	GO:0006082//organic acid metabolic process;GO:0009987//cellular process;GO:0034641//cellular nitrogen compound metabolic process;GO:0006725//cellular aromatic compound metabolic process;GO:1901360//organic cyclic compound metabolic process;GO:0044763//single-organism cellular process;GO:0006732//coenzyme metabolic process;GO:0008152//metabolic process;GO:0006520//cellular amino acid metabolic pro…
arahy.XTB5PX	ASA2	PREDICTED: anthranilate synthase alpha subunit 2, chloroplastic-like [Arachis duranensis]	Metabolism	Amino acid metabolism;Global and overview maps	ko01100//Metabolic pathways;ko01110//Biosynthesis of secondary metabolites;ko01230//Biosynthesis of amino acids;ko00400//Phenylalanine, tyrosine and tryptophan biosynthesis	K01657	-	GO:0016830//carbon-carbon lyase activity;GO:0016833//oxo-acid-lyase activity;GO:0003824//catalytic activity;GO:0016829//lyase activity	GO:0008152//metabolic process
arahy.XW3T4W	DTXL3	Protein TRANSPARENT TESTA 12 [Cajanus cajan]	-	-	-	-	GO:0044424//intracellular part;GO:0044464//cell part;GO:0005737//cytoplasm;GO:0031224//intrinsic component of membrane;GO:0043229//intracellular organelle;GO:0043227//membrane-bounded organelle;GO:0005622//intracellular;GO:0043226//organelle;GO:0005623//cell;GO:0009536//plastid;GO:0043231//intracellular membrane-bounded organelle;GO:0044425//membrane part;GO:0044444//cytoplasmic part;GO:0016020//…	GO:0015291//secondary active transmembrane transporter activity;GO:0022804//active transmembrane transporter activity;GO:0022857//transmembrane transporter activity;GO:0005215//transporter activity	GO:0006810//transport;GO:0044763//single-organism cellular process;GO:0044765//single-organism transport;GO:0042221//response to chemical;GO:0050896//response to stimulus;GO:0015893//drug transport;GO:0042493//response to drug;GO:0044699//single-organism process;GO:0051179//localization;GO:1902578//single-organism localization;GO:0009987//cellular process;GO:0051234//establishment of localization
arahy.Y3J10V	ATX1	PREDICTED: bromodomain and WD repeat-containing DDB_G0285837 [Arachis duranensis]	-	-	-	-	-	-	-
arahy.Y4R4BV	DBR	PREDICTED: 2-alkenal reductase (NADP(+)-dependent)-like [Arachis duranensis]	-	-	-	-	-	-	-
arahy.YHR4LX	IDD4	PREDICTED: protein indeterminate-domain 4, chloroplastic-like [Arachis ipaensis]	-	-	-	-	-	-	-
arahy.YKH51Y	Cbwd1	PREDICTED: COBW domain-containing protein 1-like [Arachis duranensis]	-	-	-	-	-	-	-
arahy.YP19K2	--	translocase subunit seca [Arabidopsis thaliana]	-	-	-	-	-	-	-
arahy.YRV6S7	LPR1	PREDICTED: multicopper oxidase LPR1-like [Arachis duranensis]	-	-	-	-	-	-	-
arahy.YV67XB	At4g15470	PREDICTED: BI1-like protein [Arachis ipaensis]	-	-	-	-	-	-	-
arahy.YVZ59D	Os02g0178400	PREDICTED: protein transport protein Sec61 subunit gamma [Glycine max]	Genetic Information Processing;Cellular Processes	Folding, sorting and degradation;Transport and catabolism	ko04141//Protein processing in endoplasmic reticulum;ko04145//Phagosome;ko03060//Protein export	K07342	-	-	-
arahy.YW1SJ5	PAE1	PREDICTED: proteasome subunit alpha type-5 [Arachis duranensis]	Genetic Information Processing	Folding, sorting and degradation	ko03050//Proteasome	K02729	-	-	-
arahy.Z1NGKZ	XYL1	PREDICTED: alpha-xylosidase 1-like [Arachis duranensis]	-	-	-	-	-	GO:0090599//alpha-glucosidase activity;GO:0004558//alpha-1,4-glucosidase activity;GO:0016787//hydrolase activity;GO:0005488//binding;GO:0015926//glucosidase activity;GO:0004553//hydrolase activity, hydrolyzing O-glycosyl compounds;GO:0016798//hydrolase activity, acting on glycosyl bonds;GO:0003824//catalytic activity	GO:0008152//metabolic process;GO:0044238//primary metabolic process
arahy.Z3R5C5	HMGB7	PREDICTED: high mobility group B protein 7-like [Arachis duranensis]	-	-	-	-	-	-	-
arahy.Z6S68I	--	PREDICTED: uncharacterized protein LOC107617823 [Arachis ipaensis]	-	-	-	-	-	-	-
arahy.Z9XT7U	--	PREDICTED: UPF0307 protein PMI3641 [Arachis duranensis]	-	-	-	-	-	-	-
arahy.ZAU2KF	LPP2	PREDICTED: lipid phosphate phosphatase 2-like [Arachis duranensis]	-	-	-	-	-	-	-
arahy.ZDDP39	--	BnaC07g10790D [Brassica napus]	-	-	-	-	-	-	-
arahy.ZEH3NP	At5g08350	PREDICTED: GEM-like protein 4 [Arachis duranensis]	-	-	-	-	-	-	-
arahy.ZL64GD	--	PREDICTED: protein EMBRYO SAC DEVELOPMENT ARREST 3, chloroplastic [Arachis ipaensis]	-	-	-	-	-	-	-
arahy.ZLR49S	P4H9	PREDICTED: probable prolyl 4-hydroxylase 9 isoform X1 [Arachis duranensis]	Metabolism	Amino acid metabolism;Global and overview maps	ko01100//Metabolic pathways;ko00330//Arginine and proline metabolism	K00472	-	-	-
arahy.ZLV99U	PCMP-E105	PREDICTED: pentatricopeptide repeat-containing protein At5g08305 isoform X1 [Arachis duranensis]	-	-	-	-	-	-	-
arahy.ZSH83N	--	PREDICTED: probable DNA replication complex GINS protein PSF3 [Arachis ipaensis]	-	-	-	-	-	-	-
arahy.ZT1MM1	--	PREDICTED: zinc finger MYM-type protein 1-like [Arachis duranensis]	-	-	-	-	-	-	-
arahy.ZUK3ZD	CYCD3-1	PREDICTED: cyclin-D3-1 [Arachis duranensis]	Environmental Information Processing	Signal transduction	ko04075//Plant hormone signal transduction	K14505	-	-	-
arahy.ZV67SB	--	-	-	-	-	-	-	-	-
