# Supplementary material for: Identification of Quantitative Trait Nucleotides and Development of Diagnostic Markers for Nine Fatty Acids in the Peanut
Source: Plants (Basel). 2023 Dec 20;13(1):16. doi: 10.3390/plants13010016 (PMC10780752; doi:10.3390/plants13010016)
Supplement: Supplementary file 1 [file plants-13-00016-s001.zip › plants-2749434-supplementary/Table S9.xlsx]

## Sheet: Table S10 226_annotation_infor
Table S9. Information table for the 226 candidate genes annotated on Arahy.09.
ID	E-value	Description	Preferred_name	GOs	EC	KEGG_ko	KEGG_Pathway	KEGG_Module	KEGG_Reaction	KEGG_rclass	BRITE	KEGG_TC	CAZy	BiGG_Reaction	PFAMs
arahy.XA63TZ	0	ABC transporter G family member	-	GO:0003674,GO:0003824,GO:0005215,GO:0005575,GO:0005622,GO:0005623,GO:0005737,GO:0005886,GO:0006810,GO:0008150,GO:0009507,GO:0009526,GO:0009536,GO:0009941,GO:0015399,GO:0015405,GO:0016020,GO:0016021,GO:0016462,GO:0016787,GO:0016817,GO:0016818,GO:0016887,GO:0017111,GO:0022804,GO:0022857,GO:0031224,GO:0031967,GO:0031975,GO:0042623,GO:0042626,GO:0043226,GO:0043227,GO:0043229,GO:0043231,GO:0043492,GO:…	-	ko:K21396	-	-	-	-	ko00000,ko02000	3.A.1.204	-	-	ABC2_membrane,ABC_tran
arahy.3TDE18	0	ATP-dependent RNA helicase	-	GO:0000976,GO:0000977,GO:0000978,GO:0000987,GO:0001012,GO:0001047,GO:0001067,GO:0001503,GO:0001817,GO:0001819,GO:0002151,GO:0002791,GO:0002793,GO:0003674,GO:0003676,GO:0003677,GO:0003690,GO:0003697,GO:0003723,GO:0003724,GO:0003725,GO:0003824,GO:0004004,GO:0004386,GO:0005488,GO:0005515,GO:0005575,GO:0005622,GO:0005623,GO:0005634,GO:0005737,GO:0005829,GO:0006139,GO:0006355,GO:0006357,GO:0006396,GO:…	3.6.4.13	ko:K14442	ko03018,map03018	-	-	-	ko00000,ko00001,ko01000,ko03019	-	-	-	DEAD,HA2,Helicase_C,OB_NTP_bind,dsrm
arahy.GYF1N1	1.02e-315	PB1 domain	-	-	-	-	-	-	-	-	-	-	-	-	PB1
arahy.K72DJ3	6.78e-37	-	-	-	-	-	-	-	-	-	-	-	-	-	-
arahy.N2ADPF	3.8e-59	LOB domain-containing protein	-	-	-	-	-	-	-	-	-	-	-	-	LOB
arahy.MZ5XB8	3.27e-54	VQ motif	-	-	-	-	-	-	-	-	-	-	-	-	VQ
arahy.45X8ED	1.55e-36	Pentatricopeptide repeat-containing protein	-	GO:0003674,GO:0003676,GO:0003723,GO:0003824,GO:0004518,GO:0004519,GO:0005488,GO:0005575,GO:0005622,GO:0005623,GO:0006139,GO:0006725,GO:0006807,GO:0008150,GO:0008152,GO:0009451,GO:0009987,GO:0016070,GO:0016787,GO:0016788,GO:0034641,GO:0043170,GO:0043226,GO:0043227,GO:0043229,GO:0043231,GO:0043412,GO:0044237,GO:0044238,GO:0044424,GO:0044464,GO:0046483,GO:0071704,GO:0090304,GO:0090305,GO:0097159,GO:…	-	ko:K17710	-	-	-	-	ko00000,ko03016,ko03029	-	-	-	PPR,PPR_2,PPR_3
arahy.IX4CF1	1.3e-181	serine protease	-	GO:0003674,GO:0003824,GO:0004177,GO:0006508,GO:0006807,GO:0007275,GO:0008150,GO:0008152,GO:0008233,GO:0008238,GO:0008239,GO:0009553,GO:0009561,GO:0016787,GO:0019538,GO:0032501,GO:0032502,GO:0043170,GO:0044238,GO:0048229,GO:0048856,GO:0070011,GO:0071704,GO:0140096,GO:1901564	-	-	-	-	-	-	-	-	-	-	Peptidase_S28
arahy.EW69V8	2.57e-186	FAD synthetase	-	GO:0003674,GO:0003824,GO:0003919,GO:0005575,GO:0005622,GO:0005623,GO:0005737,GO:0006139,GO:0006725,GO:0006732,GO:0006747,GO:0006753,GO:0006793,GO:0006796,GO:0006807,GO:0008150,GO:0008152,GO:0009058,GO:0009108,GO:0009117,GO:0009165,GO:0009507,GO:0009536,GO:0009987,GO:0016740,GO:0016772,GO:0016779,GO:0018130,GO:0019438,GO:0019637,GO:0034641,GO:0034654,GO:0042726,GO:0042727,GO:0043226,GO:0043227,GO:…	-	-	-	-	-	-	-	-	-	-	FAD_syn
arahyZYH04	4.59e-154	E3 ubiquitin-protein ligase	-	GO:0000209,GO:0003674,GO:0003824,GO:0004842,GO:0005575,GO:0005622,GO:0005623,GO:0005737,GO:0006464,GO:0006508,GO:0006511,GO:0006807,GO:0008150,GO:0008152,GO:0009056,GO:0009057,GO:0009987,GO:0010498,GO:0016567,GO:0016740,GO:0019538,GO:0019787,GO:0019941,GO:0030163,GO:0032446,GO:0036211,GO:0043161,GO:0043170,GO:0043412,GO:0043632,GO:0044237,GO:0044238,GO:0044248,GO:0044257,GO:0044260,GO:0044265,GO:…	-	-	-	-	-	-	-	-	-	-	zf-RING_2,zinc_ribbon_9
arahy.L3CNX8	2.17e-177	EF hand	-	GO:0003674,GO:0005488,GO:0005509,GO:0005575,GO:0005622,GO:0005623,GO:0005737,GO:0005783,GO:0005788,GO:0005794,GO:0006464,GO:0006807,GO:0008150,GO:0008152,GO:0009987,GO:0012505,GO:0019538,GO:0031974,GO:0036211,GO:0043167,GO:0043169,GO:0043170,GO:0043226,GO:0043227,GO:0043229,GO:0043231,GO:0043233,GO:0043412,GO:0043687,GO:0044237,GO:0044238,GO:0044260,GO:0044267,GO:0044422,GO:0044424,GO:0044432,GO:…	-	ko:K06944	-	-	-	-	ko00000	-	-	-	EF-hand_5,EF-hand_7,EF-hand_8
arahy.RGG8YR	2.72e-31	G patch domain-containing protein	-	-	-	-	-	-	-	-	-	-	-	-	G-patch
arahy.ME4D5X	1.33e-284	heparanase-like protein	-	GO:0003674,GO:0003824,GO:0004553,GO:0004566,GO:0005575,GO:0005618,GO:0005623,GO:0009505,GO:0016787,GO:0016798,GO:0030312,GO:0044464,GO:0071944	3.2.1.166	ko:K07964	ko00531,ko01100,ko05205,map00531,map01100,map05205	M00078	R07811	-	ko00000,ko00001,ko00002,ko00536,ko01000	-	GH79	-	Glyco_hydro_79n
arahy.51KF0F	1.2e-98	GEM-like protein	-	-	-	-	-	-	-	-	-	-	-	-	GRAM
arahy581IW	5.02e-34	Fantastic Four meristem regulator	-	-	-	-	-	-	-	-	-	-	-	-	FAF
arahy.NA0HNR	4.77e-148	chloroplast organization	-	GO:0005575,GO:0005622,GO:0005623,GO:0005737,GO:0006355,GO:0006996,GO:0008150,GO:0009507,GO:0009532,GO:0009536,GO:0009570,GO:0009657,GO:0009658,GO:0009889,GO:0009987,GO:0010468,GO:0010556,GO:0016043,GO:0019219,GO:0019222,GO:0031323,GO:0031326,GO:0043226,GO:0043227,GO:0043229,GO:0043231,GO:0044422,GO:0044424,GO:0044434,GO:0044435,GO:0044444,GO:0044446,GO:0044464,GO:0050789,GO:0050794,GO:0051171,GO:…	-	-	-	-	-	-	-	-	-	-	-
arahy.ITVB4V	5.97e-168	TPL-binding domain in jasmonate signalling	-	-	-	-	-	-	-	-	-	-	-	-	Jas
arahy.E67C5B	3.85e-76	Protein of unknown function (DUF674)	-	-	-	-	-	-	-	-	-	-	-	-	DUF674
arahy.UVE7PI	4.54e-97	Dirigent proteins impart stereoselectivity on the phenoxy radical-coupling reaction, yielding optically active lignans from two molecules of coniferyl alcohol in the biosynthesis of lignans, flavonolignans, and alkaloids and thus plays a central role in plant secondary metabolism	-	-	-	-	-	-	-	-	-	-	-	-	Dirigent
arahy.0F7AFP	5.04e-70	PRKR-interacting protein	-	-	-	-	-	-	-	-	-	-	-	-	DUF1168
arahy.BMP346	2.45e-132	Carbohydrate esterase	-	-	-	-	-	-	-	-	-	-	-	-	SASA
arahy.JCFS2J.2	2.36e-125	Kynurenine formamidase-like	-	-	-	-	-	-	-	-	-	-	-	-	Cyclase
arahy.02K5W7	2.92e-82	Kynurenine formamidase-like	-	-	-	-	-	-	-	-	-	-	-	-	Cyclase
arahy.MW1RK6.2	0	66 kDa stress	-	GO:0000151,GO:0003674,GO:0003779,GO:0005488,GO:0005515,GO:0005575,GO:0005622,GO:0005623,GO:0005737,GO:0005856,GO:0005884,GO:0005938,GO:0006996,GO:0007010,GO:0007015,GO:0008064,GO:0008092,GO:0008150,GO:0008154,GO:0009987,GO:0010638,GO:0015629,GO:0016043,GO:0022411,GO:0030029,GO:0030036,GO:0030042,GO:0030832,GO:0030834,GO:0030836,GO:0030863,GO:0030864,GO:0031461,GO:0032535,GO:0032956,GO:0032970,GO:…	-	-	-	-	-	-	-	-	-	-	WD40
arahy.7RJ7GD	0	CWF19-like protein 2	-	-	-	-	-	-	-	-	-	-	-	-	CwfJ_C_1,CwfJ_C_2
arahy.U1J3BU	2.23e-263	tetratricopeptide repeat protein	-	GO:0005575,GO:0005622,GO:0005623,GO:0005634,GO:0005654,GO:0005737,GO:0008150,GO:0009966,GO:0010646,GO:0023051,GO:0031974,GO:0031981,GO:0043226,GO:0043227,GO:0043229,GO:0043231,GO:0043233,GO:0044422,GO:0044424,GO:0044428,GO:0044446,GO:0044464,GO:0048583,GO:0050789,GO:0050794,GO:0065007,GO:0070013,GO:1901796,GO:1902531	-	-	-	-	-	-	-	-	-	-	TTC5_OB
arahy.XW3T4W	0	Belongs to the multi antimicrobial extrusion (MATE) (TC 2.A.66.1) family	-	GO:0003674,GO:0005215,GO:0005575,GO:0005622,GO:0005623,GO:0005737,GO:0006810,GO:0006855,GO:0008150,GO:0009507,GO:0009536,GO:0015238,GO:0015893,GO:0022857,GO:0042221,GO:0042493,GO:0043226,GO:0043227,GO:0043229,GO:0043231,GO:0044424,GO:0044444,GO:0044464,GO:0050896,GO:0051179,GO:0051234,GO:0055085	-	ko:K03327	-	-	-	-	ko00000,ko02000	2.A.66.1	-	-	MatE
arahy.G05VUU.2	2.44e-187	PKHD-type hydroxylase At1g22950-like	-	-	-	-	-	-	-	-	-	-	-	-	-
arahy.ZLR49S	1.69e-136	Prolyl 4-hydroxylase alpha subunit homologues.	-	GO:0005575,GO:0005622,GO:0005623,GO:0005737,GO:0005794,GO:0012505,GO:0043226,GO:0043227,GO:0043229,GO:0043231,GO:0044424,GO:0044444,GO:0044464	1.14.11.2	ko:K00472	ko00330,ko01100,map00330,map01100	-	R01252	RC00478	ko00000,ko00001,ko01000	-	-	-	2OG-FeII_Oxy_3
arahy.YVZ59D	7.4e-41	Protein transport protein Sec61 subunit	-	-	-	ko:K07342	ko03060,ko04141,ko04145,ko05110,map03060,map04141,map04145,map05110	M00401	-	-	ko00000,ko00001,ko00002,ko02044	3.A.5.7,3.A.5.8,3.A.5.9	-	-	SecE
arahy.S3TCSS	1.12e-47	isoform X1	-	-	-	-	-	-	-	-	-	-	-	-	-
arahy.IS5L46.4	0	splicing factor 3A subunit	-	GO:0000245,GO:0000375,GO:0000377,GO:0000381,GO:0000389,GO:0000398,GO:0003674,GO:0003676,GO:0003723,GO:0005488,GO:0005575,GO:0005622,GO:0005623,GO:0005634,GO:0005681,GO:0005684,GO:0005686,GO:0006139,GO:0006376,GO:0006396,GO:0006397,GO:0006725,GO:0006807,GO:0008150,GO:0008152,GO:0008380,GO:0009987,GO:0010467,GO:0010468,GO:0016043,GO:0016070,GO:0016071,GO:0019219,GO:0019222,GO:0022607,GO:0022613,GO:…	-	ko:K12825	ko03040,map03040	M00352	-	-	ko00000,ko00001,ko00002,ko03041	-	-	-	PRP21_like_P,Surp,ubiquitin
arahy.FE4WD3	6.51e-252	Xylosyltransferase	-	GO:0006029,GO:0006807,GO:0008150,GO:0008152,GO:0009058,GO:0009059,GO:0009100,GO:0009101,GO:0009987,GO:0015012,GO:0019538,GO:0030166,GO:0030201,GO:0034645,GO:0043170,GO:0044237,GO:0044238,GO:0044249,GO:0044260,GO:0050650,GO:0050654,GO:0071704,GO:1901135,GO:1901137,GO:1901564,GO:1901566,GO:1901576	-	ko:K20891	-	-	-	-	ko00000,ko01000,ko01003	-	GT14	-	Branch
arahyL1WJ8	1.65e-229	MATE efflux family protein	-	GO:0000041,GO:0003674,GO:0005215,GO:0005575,GO:0005623,GO:0005886,GO:0006810,GO:0006811,GO:0006812,GO:0006855,GO:0008150,GO:0015238,GO:0015691,GO:0015893,GO:0016020,GO:0022857,GO:0030001,GO:0042221,GO:0042493,GO:0044464,GO:0050896,GO:0051179,GO:0051234,GO:0051235,GO:0051238,GO:0055085,GO:0065007,GO:0065008,GO:0070838,GO:0071944,GO:0072511	-	ko:K03327	-	-	-	-	ko00000,ko02000	2.A.66.1	-	-	MatE
arahy.WG54AI	2.9e-278	serine threonine-protein kinase	-	GO:0003674,GO:0003824,GO:0004672,GO:0004674,GO:0005575,GO:0005623,GO:0005886,GO:0006464,GO:0006468,GO:0006793,GO:0006796,GO:0006807,GO:0007154,GO:0007165,GO:0007166,GO:0008150,GO:0008152,GO:0009987,GO:0016020,GO:0016301,GO:0016310,GO:0016740,GO:0016772,GO:0016773,GO:0019538,GO:0023052,GO:0036211,GO:0043170,GO:0043412,GO:0044237,GO:0044238,GO:0044260,GO:0044267,GO:0044464,GO:0050789,GO:0050794,GO:…	2.7.11.1	ko:K04733	ko04010,ko04064,ko04620,ko04621,ko04624,ko04722,ko05133,ko05140,ko05142,ko05145,ko05152,ko05162,ko05164,map04010,map04064,map04620,map04621,map04624,map04722,map05133,map05140,map05142,map05145,map05152,map05162,map05164	M00686	-	-	ko00000,ko00001,ko00002,ko01000,ko01001	-	-	-	GUB_WAK_bind,Pkinase,Pkinase_Tyr,WAK_assoc
arahy.JCH4FE	8.81e-94	-	-	-	-	-	-	-	-	-	-	-	-	-	-
arahy.P01C8B	1.06e-118	Protein of unknown function (DUF1218)	-	-	-	-	-	-	-	-	-	-	-	-	DUF1218
arahy.CQ5GAV.2	1.39e-190	Ubiquitin receptor	-	-	-	ko:K10839	ko03420,ko04141,map03420,map04141	-	-	-	ko00000,ko00001,ko03051,ko03400	-	-	-	UBA,XPC-binding,ubiquitin
arahy.NE4VJA	6.11e-265	Agenet domain	-	-	-	ko:K09338	-	-	-	-	ko00000,ko03000	-	-	-	Agenet,BAH
arahy.9V29BW	8.1e-146	Serine threonine-protein phosphatase 2A 65 kDa regulatory subunit A	-	GO:0000159,GO:0001101,GO:0005575,GO:0005618,GO:0005622,GO:0005623,GO:0005634,GO:0005737,GO:0005829,GO:0005886,GO:0006810,GO:0007154,GO:0007165,GO:0008150,GO:0008287,GO:0009719,GO:0009723,GO:0009725,GO:0009737,GO:0009738,GO:0009755,GO:0009787,GO:0009789,GO:0009914,GO:0009926,GO:0009966,GO:0009967,GO:0009987,GO:0010033,GO:0010035,GO:0010038,GO:0010119,GO:0010646,GO:0010647,GO:0010817,GO:0016020,GO:…	-	ko:K03456	ko03015,ko04071,ko04111,ko04113,ko04114,ko04151,ko04152,ko04261,ko04350,ko04390,ko04391,ko04530,ko04728,ko04730,ko05142,ko05160,ko05165,map03015,map04071,map04111,map04113,map04114,map04151,map04152,map04261,map04350,map04390,map04391,map04530,map04728,map04730,map05142,map05160,map05165	-	-	-	ko00000,ko00001,ko01009,ko03036	-	-	-	HEAT,HEAT_2
arahy.WCM1NC	4.32e-51	Ubiquitin-2 like Rad60 SUMO-like	-	-	-	ko:K12160	ko03013,ko05418,map03013,map05418	M00427	-	-	ko00000,ko00001,ko00002,ko03019,ko03029,ko04121,ko04812	-	-	-	Rad60-SLD
arahy.9468DL	0	Amino acid permease	-	-	-	-	-	-	-	-	-	-	-	-	AA_permease_2
arahy.ELL9VR	8.24e-211	Lipid phosphate phosphatase	-	GO:0003674,GO:0003824,GO:0005575,GO:0005623,GO:0005886,GO:0005887,GO:0006629,GO:0006644,GO:0006793,GO:0006796,GO:0008150,GO:0008152,GO:0008195,GO:0009314,GO:0009411,GO:0009416,GO:0009628,GO:0009987,GO:0010224,GO:0016020,GO:0016021,GO:0016311,GO:0016787,GO:0016788,GO:0016791,GO:0019637,GO:0031224,GO:0031226,GO:0042578,GO:0044237,GO:0044238,GO:0044255,GO:0044425,GO:0044459,GO:0044464,GO:0050896,GO:…	3.1.3.4,3.1.3.81	ko:K18693	ko00561,ko00564,ko01110,map00561,map00564,map01110	-	R02239	RC00017	ko00000,ko00001,ko01000	-	-	-	PAP2
arahy.NGA4LK	4.56e-98	Reticulon-like protein	-	-	-	ko:K20720,ko:K20722	ko05010,map05010	-	-	-	ko00000,ko00001,ko03036,ko04131	-	-	-	Reticulon
arahy.CBB0MY	4.19e-297	Metallo-beta-lactamase superfamily	-	GO:0003674,GO:0003676,GO:0003723,GO:0003727,GO:0003824,GO:0004518,GO:0004519,GO:0004521,GO:0004540,GO:0005488,GO:0005575,GO:0005622,GO:0005623,GO:0005737,GO:0005739,GO:0005759,GO:0006139,GO:0006725,GO:0006807,GO:0008150,GO:0008152,GO:0008270,GO:0009987,GO:0016070,GO:0016787,GO:0016788,GO:0031974,GO:0034641,GO:0043167,GO:0043169,GO:0043170,GO:0043226,GO:0043227,GO:0043229,GO:0043231,GO:0043233,GO:…	-	-	-	-	-	-	-	-	-	-	Lactamase_B
arahy.MHB4DX	0	cysteine--tRNA ligase	-	GO:0000166,GO:0003674,GO:0003824,GO:0004812,GO:0004817,GO:0005488,GO:0005524,GO:0005575,GO:0005622,GO:0005623,GO:0005737,GO:0005829,GO:0006082,GO:0006139,GO:0006399,GO:0006412,GO:0006418,GO:0006423,GO:0006518,GO:0006520,GO:0006725,GO:0006807,GO:0008144,GO:0008150,GO:0008152,GO:0009058,GO:0009059,GO:0009987,GO:0010035,GO:0010038,GO:0010467,GO:0016070,GO:0016874,GO:0016875,GO:0017076,GO:0019538,GO:…	6.1.1.16	ko:K01883	ko00970,map00970	M00359,M00360	R03650	RC00055,RC00523	ko00000,ko00001,ko00002,ko01000,ko01007,ko03016	-	-	-	DALR_2,tRNA-synt_1e
arahy.WLW17E.2	5.07e-226	acetyltransferase component of pyruvate dehydrogenase	-	-	2.3.1.12	ko:K00627	ko00010,ko00020,ko00620,ko01100,ko01110,ko01120,ko01130,ko01200,map00010,map00020,map00620,map01100,map01110,map01120,map01130,map01200	M00307	R00209,R02569	RC00004,RC02742,RC02857	br01601,ko00000,ko00001,ko00002,ko01000	-	-	-	2-oxoacid_dh,Biotin_lipoyl,E3_binding
arahy.W15JJQ	8e-198	transcription factor	-	GO:0003674,GO:0003676,GO:0003677,GO:0003700,GO:0005488,GO:0005575,GO:0005622,GO:0005623,GO:0005634,GO:0006355,GO:0008150,GO:0009889,GO:0009909,GO:0010468,GO:0010556,GO:0019219,GO:0019222,GO:0031323,GO:0031326,GO:0043226,GO:0043227,GO:0043229,GO:0043231,GO:0044424,GO:0044464,GO:0048580,GO:0048831,GO:0050789,GO:0050793,GO:0050794,GO:0051171,GO:0051239,GO:0051252,GO:0060255,GO:0065007,GO:0080090,GO:…	-	ko:K14431	ko04075,map04075	-	-	-	ko00000,ko00001,ko03000	-	-	-	DOG1,bZIP_1,bZIP_2
arahy.Q6VS78	0	Protein transport protein Sec24-like	-	-	-	ko:K14007	ko04141,map04141	M00404	-	-	ko00000,ko00001,ko00002,ko04131	-	-	-	Gelsolin,Sec23_BS,Sec23_helical,Sec23_trunk,zf-Sec23_Sec24
arahy.IT2EAD	0	Protein transport protein Sec24-like	-	-	-	ko:K14007	ko04141,map04141	M00404	-	-	ko00000,ko00001,ko00002,ko04131	-	-	-	Gelsolin,Sec23_BS,Sec23_helical,Sec23_trunk,zf-Sec23_Sec24
arahy.UHEV4X	3.17e-71	Mediates the uptake of pyruvate into mitochondria	-	GO:0003674,GO:0005215,GO:0005342,GO:0005575,GO:0005622,GO:0005623,GO:0005737,GO:0005739,GO:0005740,GO:0005743,GO:0005773,GO:0005774,GO:0005886,GO:0006810,GO:0006811,GO:0006820,GO:0006839,GO:0006848,GO:0006850,GO:0008028,GO:0008150,GO:0008509,GO:0008514,GO:0010119,GO:0015075,GO:0015318,GO:0015711,GO:0015718,GO:0015849,GO:0016020,GO:0016021,GO:0019866,GO:0022857,GO:0031090,GO:0031224,GO:0031300,GO:…	-	ko:K22138	-	-	-	-	ko00000,ko02000,ko03029	2.A.105.1	-	-	MPC
arahy.BV1YAY	2.41e-199	-	-	-	-	-	-	-	-	-	-	-	-	-	LRR_6
arahy.VU4W20	2.31e-75	B3 DNA binding domain	-	GO:0003674,GO:0003676,GO:0003677,GO:0005488,GO:0005575,GO:0005622,GO:0005623,GO:0005634,GO:0005654,GO:0006950,GO:0008150,GO:0009266,GO:0009409,GO:0009628,GO:0009909,GO:0010048,GO:0031974,GO:0031981,GO:0043226,GO:0043227,GO:0043229,GO:0043231,GO:0043233,GO:0043565,GO:0044422,GO:0044424,GO:0044428,GO:0044446,GO:0044464,GO:0048580,GO:0048831,GO:0050789,GO:0050793,GO:0050896,GO:0051239,GO:0065007,GO:…	-	-	-	-	-	-	-	-	-	-	B3
arahy.KVXN1E	1.13e-231	Belongs to the D-isomer specific 2-hydroxyacid dehydrogenase family	HPR	GO:0001101,GO:0003674,GO:0003676,GO:0003723,GO:0003727,GO:0003824,GO:0005488,GO:0005575,GO:0005576,GO:0005622,GO:0005623,GO:0005737,GO:0005777,GO:0005829,GO:0006950,GO:0007154,GO:0008150,GO:0008152,GO:0008187,GO:0008266,GO:0008465,GO:0009314,GO:0009414,GO:0009415,GO:0009416,GO:0009507,GO:0009536,GO:0009605,GO:0009628,GO:0009853,GO:0009854,GO:0009987,GO:0009991,GO:0010035,GO:0016491,GO:0016614,GO:…	-	ko:K15893	ko00260,ko00630,ko01100,ko01110,ko01130,ko01200,map00260,map00630,map01100,map01110,map01130,map01200	M00532	R01388	RC00031	ko00000,ko00001,ko00002	-	-	-	2-Hacid_dh,2-Hacid_dh_C
arahy.UME9CN.2	1.47e-242	phosphatase 2c	-	-	3.1.3.43	ko:K01102	-	-	-	-	ko00000,ko01000,ko01009	-	-	-	PP2C
arahy.FXE6P8	0	Protein of unknown function (DUF632)	-	-	-	-	-	-	-	-	-	-	-	-	DUF630,DUF632
arahy.I9L5JE.2	0	ATP synthase alpha/beta family, beta-barrel domain	-	GO:0001678,GO:0003674,GO:0003779,GO:0005488,GO:0005515,GO:0005575,GO:0005622,GO:0005623,GO:0005634,GO:0005737,GO:0005773,GO:0005774,GO:0005794,GO:0005886,GO:0005911,GO:0006355,GO:0006357,GO:0006996,GO:0007010,GO:0007015,GO:0007154,GO:0007165,GO:0008064,GO:0008092,GO:0008150,GO:0009506,GO:0009507,GO:0009536,GO:0009743,GO:0009746,GO:0009749,GO:0009756,GO:0009757,GO:0009889,GO:0009987,GO:0010033,GO:…	-	ko:K02147	ko00190,ko01100,ko04145,ko04150,ko04721,ko04966,ko05110,ko05120,ko05323,map00190,map01100,map04145,map04150,map04721,map04966,map05110,map05120,map05323	M00160	-	-	ko00000,ko00001,ko00002,ko04147	3.A.2.2	-	-	ATP-synt_ab,ATP-synt_ab_N
arahy.G1TI3A	4.7e-219	Hippocampus abundant	-	-	-	-	-	-	-	-	-	-	-	-	MFS_1
arahy.JYC97M	0	lysine-specific demethylase	-	GO:0000785,GO:0000976,GO:0001067,GO:0003674,GO:0003676,GO:0003677,GO:0003682,GO:0003690,GO:0003824,GO:0005102,GO:0005488,GO:0005506,GO:0005515,GO:0005575,GO:0005622,GO:0005623,GO:0005634,GO:0005654,GO:0005694,GO:0006081,GO:0006325,GO:0006355,GO:0006464,GO:0006482,GO:0006807,GO:0006996,GO:0007154,GO:0007165,GO:0008134,GO:0008150,GO:0008152,GO:0008214,GO:0009058,GO:0009719,GO:0009725,GO:0009755,GO:…	-	ko:K15601	ko04714,map04714	-	-	-	ko00000,ko00001,ko01000,ko03036	-	-	-	JmjC,zf-4CXXC_R1
arahy.GC5VJY.2	1.47e-104	Belongs to the class I-like SAM-binding methyltransferase superfamily. Protein arginine N- methyltransferase family	-	GO:0003674,GO:0003824,GO:0005575,GO:0005622,GO:0005623,GO:0005737,GO:0005829,GO:0006325,GO:0006355,GO:0006464,GO:0006479,GO:0006807,GO:0006996,GO:0008150,GO:0008152,GO:0008168,GO:0008170,GO:0008213,GO:0008276,GO:0008469,GO:0008757,GO:0009889,GO:0009987,GO:0010468,GO:0010556,GO:0016043,GO:0016273,GO:0016274,GO:0016569,GO:0016570,GO:0016571,GO:0016740,GO:0016741,GO:0018193,GO:0018195,GO:0018216,GO:…	2.1.1.319	ko:K11437	-	-	R11216,R11217,R11219	RC00003,RC02120,RC03388,RC03390	ko00000,ko01000,ko03036	-	-	-	Methyltransf_25,Methyltransf_31,PrmA
arahy.DEP6R1	9.33e-23	protein At2g27730, mitochondrial-like	-	-	-	ko:K22255	-	-	-	-	ko00000,ko04131	-	-	-	IATP
arahy.36FIU4	0	The coatomer is a cytosolic protein complex that binds to dilysine motifs and reversibly associates with Golgi non- clathrin-coated vesicles, which further mediate biosynthetic protein transport from the ER, via the Golgi up to the trans Golgi network. Coatomer complex is required for budding from Golgi membranes, and is essential for the retrograde Golgi-to-ER transport of dilysine-tagged protei…	-	GO:0005575,GO:0005622,GO:0005623,GO:0005737,GO:0005798,GO:0005829,GO:0005911,GO:0009506,GO:0016020,GO:0030054,GO:0031410,GO:0031982,GO:0043226,GO:0043227,GO:0043229,GO:0044424,GO:0044444,GO:0044464,GO:0055044,GO:0097708	-	ko:K20471	-	-	-	-	ko00000,ko04131	-	-	-	Adap_comp_sub
arahy.2NV5LW	1.05e-145	Dual specificity phosphatase, catalytic domain	-	GO:0005575,GO:0005623,GO:0005886,GO:0016020,GO:0044464,GO:0071944	-	-	-	-	-	-	-	-	-	-	DSPc
arahy.Q6BHJ0.3	1.99e-271	Performs the first committed step in the biosynthesis of isoprene-containing compounds such as sterols and terpenoids	-	GO:0003674,GO:0003824,GO:0004163,GO:0005488,GO:0005515,GO:0005575,GO:0005622,GO:0005623,GO:0005737,GO:0005777,GO:0005829,GO:0006066,GO:0006084,GO:0006139,GO:0006163,GO:0006464,GO:0006486,GO:0006487,GO:0006488,GO:0006489,GO:0006490,GO:0006629,GO:0006637,GO:0006644,GO:0006694,GO:0006695,GO:0006720,GO:0006725,GO:0006732,GO:0006753,GO:0006790,GO:0006793,GO:0006796,GO:0006807,GO:0008150,GO:0008152,GO:…	4.1.1.33	ko:K01597	ko00900,ko01100,ko01110,ko01130,map00900,map01100,map01110,map01130	M00095	R01121	RC00453	ko00000,ko00001,ko00002,ko01000	-	-	-	GHMP_kinases_N
arahy.EZ44CQ	2.77e-222	Nucleotide-diphospho-sugar transferase	-	-	-	-	-	-	-	-	-	-	-	-	Nucleotid_trans
arahy.I272B7.2	0	Belongs to the ubiquitin-conjugating enzyme family	UBC23	GO:0003674,GO:0003824,GO:0004842,GO:0005488,GO:0005515,GO:0005575,GO:0005622,GO:0005623,GO:0005737,GO:0005829,GO:0006464,GO:0006807,GO:0008150,GO:0008152,GO:0009987,GO:0016567,GO:0016740,GO:0019538,GO:0019787,GO:0019899,GO:0031625,GO:0032446,GO:0036211,GO:0043170,GO:0043412,GO:0044237,GO:0044238,GO:0044260,GO:0044267,GO:0044389,GO:0044424,GO:0044444,GO:0044464,GO:0061630,GO:0061659,GO:0070647,GO:…	2.3.2.24	ko:K10581	ko04120,map04120	-	-	-	ko00000,ko00001,ko01000,ko04121	-	-	-	UQ_con
arahy.U80PFY	1.48e-189	Zeaxanthin epoxidase, chloroplastic-like	-	-	-	-	-	-	-	-	-	-	-	-	FAD_binding_3
arahy.X9NSEY	1.52e-150	Protein CHAPERONE-LIKE PROTEIN OF POR1-like	-	-	-	-	-	-	-	-	-	-	-	-	CPP1-like
arahy.60NX6Q.2	0	Serine threonine-protein kinase	-	GO:0000003,GO:0000723,GO:0000726,GO:0003674,GO:0003824,GO:0005575,GO:0005622,GO:0005623,GO:0005634,GO:0005911,GO:0006139,GO:0006259,GO:0006278,GO:0006281,GO:0006282,GO:0006302,GO:0006303,GO:0006725,GO:0006793,GO:0006796,GO:0006807,GO:0006950,GO:0006974,GO:0006996,GO:0007004,GO:0007049,GO:0008150,GO:0008152,GO:0009058,GO:0009059,GO:0009314,GO:0009506,GO:0009628,GO:0009987,GO:0010035,GO:0010038,GO:…	2.7.11.1	ko:K06640	ko03460,ko04110,ko04115,ko04214,ko04218,ko05165,ko05166,map03460,map04110,map04115,map04214,map04218,map05165,map05166	M00691	-	-	ko00000,ko00001,ko00002,ko01000,ko01001,ko03400	-	-	-	FAT,FATC,PI3_PI4_kinase,UME
arahy.VW08M3.2	0	Mechanosensitive ion channel protein	-	GO:0003674,GO:0005215,GO:0005575,GO:0005622,GO:0005623,GO:0005737,GO:0005773,GO:0005774,GO:0005886,GO:0005911,GO:0006810,GO:0006811,GO:0006820,GO:0008150,GO:0008381,GO:0009506,GO:0015267,GO:0016020,GO:0022803,GO:0022836,GO:0022857,GO:0030054,GO:0031090,GO:0043226,GO:0043227,GO:0043229,GO:0043231,GO:0044422,GO:0044424,GO:0044437,GO:0044444,GO:0044446,GO:0044464,GO:0051179,GO:0051234,GO:0055044,GO:…	-	ko:K22048	-	-	-	-	ko00000,ko02000	1.A.23.4	-	-	MS_channel
arahy.MQG1NS	2.82e-310	Transcription elongation factor	-	GO:0003674,GO:0003676,GO:0003677,GO:0003682,GO:0003723,GO:0003729,GO:0005488,GO:0005575,GO:0005622,GO:0005623,GO:0005634,GO:0005654,GO:0006139,GO:0006259,GO:0006304,GO:0006305,GO:0006306,GO:0006325,GO:0006342,GO:0006351,GO:0006354,GO:0006355,GO:0006357,GO:0006366,GO:0006368,GO:0006396,GO:0006397,GO:0006725,GO:0006807,GO:0006996,GO:0008023,GO:0008150,GO:0008152,GO:0009058,GO:0009059,GO:0009889,GO:…	-	ko:K15172	-	-	-	-	ko00000,ko03019,ko03021	-	-	-	Spt5-NGN
arahy.JNSA3Z	1.4e-26	RNA-binding protein	-	-	-	ko:K13091	-	-	-	-	ko00000,ko03041	-	-	-	RBM39linker,RRM_1
arahy.NEG1KJ	1.44e-130	Belongs to the synaptobrevin family	-	GO:0000149,GO:0003674,GO:0005484,GO:0005488,GO:0005515,GO:0005575,GO:0005622,GO:0005623,GO:0005737,GO:0005768,GO:0006605,GO:0006623,GO:0006810,GO:0006886,GO:0006887,GO:0006906,GO:0006996,GO:0007033,GO:0007034,GO:0008104,GO:0008150,GO:0009987,GO:0012505,GO:0015031,GO:0015833,GO:0016020,GO:0016043,GO:0016050,GO:0016192,GO:0031201,GO:0031410,GO:0031982,GO:0032940,GO:0032991,GO:0033036,GO:0033263,GO:…	-	ko:K08511	-	-	-	-	ko00000,ko04131	-	-	-	Longin,Synaptobrevin
arahy.HCKF4Q	0	isoform X1	-	-	-	-	-	-	-	-	-	-	-	-	Ada3
arahy.YW1SJ5.2	7.67e-162	Proteasome subunit alpha	-	-	3.4.25.1	ko:K02729	ko03050,map03050	M00337,M00340	-	-	ko00000,ko00001,ko00002,ko01000,ko01002,ko03051	-	-	-	Proteasome,Proteasome_A_N
arahy.YHR4LX	1.93e-127	ZINC FINGER protein	-	GO:0003674,GO:0003700,GO:0006355,GO:0008150,GO:0009889,GO:0010468,GO:0010556,GO:0019219,GO:0019222,GO:0031323,GO:0031326,GO:0050789,GO:0050794,GO:0051171,GO:0051252,GO:0060255,GO:0065007,GO:0080090,GO:0140110,GO:1903506,GO:2000112,GO:2001141	-	-	-	-	-	-	-	-	-	-	zf-C2H2,zf-C2H2_jaz
arahy8R96V	0	Protein ACCUMULATION AND REPLICATION OF CHLOROPLASTS	-	GO:0003674,GO:0005488,GO:0005515,GO:0005575,GO:0005622,GO:0005623,GO:0005737,GO:0006996,GO:0008150,GO:0009507,GO:0009526,GO:0009527,GO:0009532,GO:0009536,GO:0009570,GO:0009657,GO:0009658,GO:0009707,GO:0009941,GO:0009987,GO:0010020,GO:0016020,GO:0016043,GO:0019867,GO:0019898,GO:0031090,GO:0031312,GO:0031967,GO:0031968,GO:0031969,GO:0031975,GO:0035452,GO:0042170,GO:0043226,GO:0043227,GO:0043229,GO:…	-	-	-	-	-	-	-	-	-	-	MORN
arahy.4G0ENY	2.16e-101	E3 ubiquitin ligase BIG	-	GO:0003674,GO:0003824,GO:0004842,GO:0006464,GO:0006508,GO:0006511,GO:0006807,GO:0008150,GO:0008152,GO:0009056,GO:0009057,GO:0009987,GO:0010498,GO:0016567,GO:0016740,GO:0019538,GO:0019787,GO:0019941,GO:0030163,GO:0032446,GO:0036211,GO:0043161,GO:0043170,GO:0043412,GO:0043632,GO:0044237,GO:0044238,GO:0044248,GO:0044257,GO:0044260,GO:0044265,GO:0044267,GO:0051603,GO:0051865,GO:0061630,GO:0061659,GO:…	2.3.2.27	ko:K19045	-	-	-	-	ko00000,ko01000,ko04121	-	-	-	zf-RING_2
arahy.NQ58Z6	1.52e-301	Belongs to the dihydroorotate dehydrogenase family. Type 2 subfamily	PYRD	GO:0003674,GO:0003824,GO:0004152,GO:0005575,GO:0005622,GO:0005623,GO:0005737,GO:0005739,GO:0006139,GO:0006220,GO:0006221,GO:0006725,GO:0006753,GO:0006793,GO:0006796,GO:0006807,GO:0008150,GO:0008152,GO:0009058,GO:0009117,GO:0009165,GO:0009218,GO:0009220,GO:0009259,GO:0009260,GO:0009987,GO:0016491,GO:0016627,GO:0016635,GO:0018130,GO:0019438,GO:0019637,GO:0019693,GO:0034641,GO:0034654,GO:0043226,GO:…	1.3.5.2	ko:K00254	ko00240,ko01100,map00240,map01100	M00051	R01868	RC00051	ko00000,ko00001,ko00002,ko01000	-	-	-	DHO_dh
arahy.PP514R	0	Belongs to the TRAFAC class myosin-kinesin ATPase superfamily. Myosin family	-	GO:0000146,GO:0000166,GO:0000278,GO:0000281,GO:0000302,GO:0000910,GO:0001891,GO:0001931,GO:0003674,GO:0003774,GO:0003779,GO:0003824,GO:0005488,GO:0005515,GO:0005524,GO:0005575,GO:0005622,GO:0005623,GO:0005737,GO:0005826,GO:0005829,GO:0005856,GO:0005886,GO:0005938,GO:0006928,GO:0006935,GO:0006950,GO:0006970,GO:0006971,GO:0006979,GO:0006996,GO:0007010,GO:0007015,GO:0007033,GO:0007049,GO:0007154,GO:…	-	ko:K10357	-	-	-	-	ko00000,ko03019,ko03029,ko04131,ko04812	-	-	-	IQ,Myosin_head
arahy.454AC4	9.19e-237	Eukaryotic protein of unknown function (DUF829)	-	-	-	-	-	-	-	-	-	-	-	-	DUF829
arahy.FRQ615	2e-117	WUSCHEL-related homeobox	-	GO:0003674,GO:0003700,GO:0006355,GO:0008150,GO:0009889,GO:0010468,GO:0010556,GO:0019219,GO:0019222,GO:0031323,GO:0031326,GO:0050789,GO:0050794,GO:0051171,GO:0051252,GO:0060255,GO:0065007,GO:0080090,GO:0140110,GO:1903506,GO:2000112,GO:2001141	-	ko:K18490	-	-	-	-	ko00000,ko03000	-	-	-	Homeobox
arahy.9W2H9Q	1.35e-62	Protein of unknown function (DUF674)	-	-	-	-	-	-	-	-	-	-	-	-	DUF674
arahy.4JT818	0	Splicing factor 3B subunit	-	GO:0000003,GO:0000375,GO:0000377,GO:0000398,GO:0003006,GO:0003674,GO:0003676,GO:0003723,GO:0005488,GO:0005575,GO:0005622,GO:0005623,GO:0005634,GO:0005681,GO:0005684,GO:0005689,GO:0005730,GO:0006139,GO:0006396,GO:0006397,GO:0006725,GO:0006807,GO:0007275,GO:0008150,GO:0008152,GO:0008380,GO:0009555,GO:0009791,GO:0009846,GO:0009856,GO:0009892,GO:0009894,GO:0009895,GO:0009908,GO:0009987,GO:0010467,GO:…	-	ko:K12830	ko03040,map03040	M00352	-	-	ko00000,ko00001,ko00002,ko03021,ko03036,ko03041	-	-	-	CPSF_A,MMS1_N
arahy.IBY72V	7.29e-204	isoform X1	-	-	2.1.1.43	ko:K19199	ko00310,map00310	-	R03875,R04866,R04867	RC00003,RC00060,RC00181,RC00496	ko00000,ko00001,ko01000,ko03036	-	-	-	Rubis-subs-bind,SET
arahy.XTB5PX	0	Anthranilate synthase alpha subunit 2, chloroplastic-like	ASA2	GO:0000162,GO:0003674,GO:0003824,GO:0004049,GO:0005575,GO:0005622,GO:0005623,GO:0005737,GO:0005950,GO:0006082,GO:0006520,GO:0006568,GO:0006576,GO:0006586,GO:0006725,GO:0006807,GO:0008150,GO:0008152,GO:0008652,GO:0009058,GO:0009072,GO:0009073,GO:0009308,GO:0009309,GO:0009507,GO:0009536,GO:0009987,GO:0016053,GO:0016829,GO:0016830,GO:0016833,GO:0018130,GO:0019438,GO:0019752,GO:0032991,GO:0034641,GO:…	4.1.3.27	ko:K01657	ko00400,ko00405,ko01100,ko01110,ko01130,ko01230,ko02024,ko02025,map00400,map00405,map01100,map01110,map01130,map01230,map02024,map02025	M00023	R00985,R00986	RC00010,RC02148,RC02414	ko00000,ko00001,ko00002,ko01000	-	-	-	Anth_synt_I_N,Chorismate_bind
arahy.GXB7IN.2	0	recombinational repair	-	GO:0000228,GO:0000278,GO:0000724,GO:0000725,GO:0000785,GO:0000790,GO:0003674,GO:0003678,GO:0003824,GO:0004003,GO:0004386,GO:0004842,GO:0005488,GO:0005575,GO:0005622,GO:0005623,GO:0005634,GO:0005694,GO:0005737,GO:0006139,GO:0006259,GO:0006260,GO:0006261,GO:0006281,GO:0006302,GO:0006304,GO:0006305,GO:0006306,GO:0006310,GO:0006464,GO:0006725,GO:0006807,GO:0006950,GO:0006974,GO:0006996,GO:0007049,GO:…	-	ko:K15083,ko:K15173	ko04918,map04918	-	-	-	ko00000,ko00001,ko01000,ko03021,ko03400	-	-	-	Helicase_C,SNF2_N,zf-C3HC4,zf-C3HC4_2,zf-C3HC4_3
arahy.JDZ0RF.2	0	ABC transporter B family member	-	GO:0005575,GO:0005622,GO:0005623,GO:0005634,GO:0005886,GO:0005911,GO:0009506,GO:0016020,GO:0030054,GO:0043226,GO:0043227,GO:0043229,GO:0043231,GO:0044424,GO:0044464,GO:0055044,GO:0071944	3.6.3.44	ko:K05658	ko02010,ko04976,ko05206,ko05226,map02010,map04976,map05206,map05226	-	-	-	ko00000,ko00001,ko01000,ko02000,ko04090,ko04147	3.A.1.201	-	-	ABC_membrane,ABC_tran
arahy.2680JD	2.58e-133	source UniProtKB	-	-	-	-	-	-	-	-	-	-	-	-	DUF659,Dimer_Tnp_hAT,zf-BED
arahy.HD1T9D	2.87e-28	source UniProtKB	-	-	-	-	-	-	-	-	-	-	-	-	DUF659,Dimer_Tnp_hAT,zf-BED
arahy.HKUE12	4.14e-64	Protein of unknown function (DUF674)	-	-	-	-	-	-	-	-	-	-	-	-	DUF674
arahy.7DV1VQ	8.51e-312	Beta-hexosaminidase	-	GO:0003674,GO:0003824,GO:0004553,GO:0004563,GO:0005575,GO:0005618,GO:0005622,GO:0005623,GO:0005737,GO:0005773,GO:0005829,GO:0009505,GO:0015929,GO:0016787,GO:0016798,GO:0030312,GO:0043226,GO:0043227,GO:0043229,GO:0043231,GO:0044424,GO:0044444,GO:0044464,GO:0071944	3.2.1.52	ko:K12373	ko00511,ko00513,ko00520,ko00531,ko00603,ko00604,ko01100,ko04142,map00511,map00513,map00520,map00531,map00603,map00604,map01100,map04142	M00079	R00022,R06004,R11316	RC00049	ko00000,ko00001,ko00002,ko01000,ko03110	-	GH20	-	Glyco_hydro_20,Glycohydro_20b2
arahy.PCJ45Z	2.62e-127	Glutathione S-transferase	DHAR1	GO:0000302,GO:0001101,GO:0003674,GO:0003824,GO:0004364,GO:0005488,GO:0005507,GO:0005575,GO:0005576,GO:0005622,GO:0005623,GO:0005737,GO:0005739,GO:0005773,GO:0005777,GO:0005829,GO:0005886,GO:0005975,GO:0005996,GO:0006082,GO:0006464,GO:0006518,GO:0006575,GO:0006732,GO:0006749,GO:0006766,GO:0006767,GO:0006790,GO:0006807,GO:0006950,GO:0006979,GO:0008150,GO:0008152,GO:0009056,GO:0009507,GO:0009532,GO:…	1.8.5.1,2.5.1.18	ko:K21888	ko00053,ko00480,ko01100,map00053,map00480,map01100	-	R01108,R03522	RC00011,RC00092,RC00948	ko00000,ko00001,ko01000,ko02000	1.A.12.2.1	-	-	GST_C_2,GST_N_3
arahy.FWY8EA	7.23e-142	Caffeoylshikimate esterase-like	-	-	3.1.1.23	ko:K01054	ko00561,ko01100,ko04714,ko04723,ko04923,map00561,map01100,map04714,map04723,map04923	M00098	R01351	RC00020,RC00041	ko00000,ko00001,ko00002,ko01000,ko01002	-	-	-	Hydrolase_4
arahy.IL3471.2	2.24e-221	Pectate lyase	-	-	4.2.2.2	ko:K01728	ko00040,ko02024,map00040,map02024	-	R02361,R06240	RC00049,RC00705	ko00000,ko00001,ko01000	-	-	-	Pec_lyase_C
arahy.S06R8C	1.4e-67	E3 ubiquitin-protein ligase	-	GO:0001664,GO:0003674,GO:0003824,GO:0004842,GO:0005102,GO:0005109,GO:0005488,GO:0005515,GO:0005575,GO:0005623,GO:0005886,GO:0005887,GO:0006464,GO:0006508,GO:0006511,GO:0006807,GO:0007154,GO:0007165,GO:0007166,GO:0007267,GO:0008150,GO:0008152,GO:0008283,GO:0009056,GO:0009057,GO:0009966,GO:0009968,GO:0009987,GO:0010498,GO:0010646,GO:0010648,GO:0016020,GO:0016021,GO:0016055,GO:0016567,GO:0016740,GO:…	-	-	-	-	-	-	-	-	-	-	zf-RING_2
arahy.KCR27H	1.29e-244	phosphatase 2c	-	-	3.1.3.43	ko:K01102	-	-	-	-	ko00000,ko01000,ko01009	-	-	-	PP2C
arahy.5497SD	5.31e-247	Belongs to the AB hydrolase superfamily. Lipase family	-	GO:0003674,GO:0003824,GO:0004806,GO:0005575,GO:0005576,GO:0005615,GO:0016298,GO:0016787,GO:0016788,GO:0044421,GO:0052689	3.1.1.13	ko:K01052	ko00100,ko04142,ko04979,map00100,map04142,map04979	-	R01462	RC00055,RC00523	ko00000,ko00001,ko01000	-	-	-	Abhydro_lipase,Hydrolase_4
arahy.WY6NTH	5.92e-240	Cinnamyl alcohol dehydrogenase	-	-	1.1.1.195	ko:K00083	ko00940,ko01100,ko01110,map00940,map01100,map01110	M00039	R02593,R03918,R06570,R06571,R07437	RC00649	ko00000,ko00001,ko00002,ko01000	-	-	-	ADH_N,ADH_zinc_N
arahy.PAK942	2.02e-131	Kynurenine formamidase-like	-	-	-	-	-	-	-	-	-	-	-	-	Cyclase
arahy.V8BKSG.2	8.28e-261	Belongs to the peptidase C1 family	-	GO:0000323,GO:0000932,GO:0003674,GO:0003824,GO:0004175,GO:0004197,GO:0004842,GO:0005575,GO:0005576,GO:0005615,GO:0005622,GO:0005623,GO:0005634,GO:0005737,GO:0005764,GO:0005773,GO:0005829,GO:0005911,GO:0006464,GO:0006508,GO:0006511,GO:0006807,GO:0006950,GO:0006952,GO:0007275,GO:0008150,GO:0008152,GO:0008233,GO:0008234,GO:0009056,GO:0009057,GO:0009506,GO:0009507,GO:0009536,GO:0009605,GO:0009607,GO:…	-	-	-	-	-	-	-	-	-	-	Granulin,Inhibitor_I29,Peptidase_C1
arahy.F2FLG1.2	5.92e-123	Repressor of RNA polymerase III transcription	-	-	-	-	-	-	-	-	-	-	-	-	Maf1
arahy.K3RR71	5.72e-15	-	-	-	-	-	-	-	-	-	-	-	-	-	-
arahy.4UH4YI	1.7e-18	-	-	-	-	-	-	-	-	-	-	-	-	-	-
arahy.N68Y16	1.57e-33	FKBP12-interacting protein of 37	-	GO:0000381,GO:0001510,GO:0003674,GO:0005488,GO:0005515,GO:0005575,GO:0005622,GO:0005623,GO:0005634,GO:0005911,GO:0006139,GO:0006725,GO:0006807,GO:0008150,GO:0008152,GO:0009451,GO:0009506,GO:0009888,GO:0009987,GO:0010073,GO:0010468,GO:0016070,GO:0016071,GO:0016556,GO:0019219,GO:0019222,GO:0030054,GO:0031323,GO:0032259,GO:0032501,GO:0032502,GO:0034641,GO:0043170,GO:0043226,GO:0043227,GO:0043229,GO:…	-	-	-	-	-	-	-	-	-	-	Wtap
arahy.GULV0C	1.22e-184	cyclin-D1-binding protein 1 homolog	-	-	-	ko:K21626	-	-	-	-	ko00000,ko03000	-	-	-	GCIP
arahy8UVCA	1.22e-83	pumilio homolog	-	-	-	-	-	-	-	-	-	-	-	-	PUF,zf-CCCH
arahy.5AS0RC.2	8.42e-197	Protein of unknown function (DUF760)	-	-	-	-	-	-	-	-	-	-	-	-	DUF760
arahy.LFSR1E.3	0	alpha-L-fucosidase	-	GO:0003674,GO:0003824,GO:0004553,GO:0004560,GO:0005575,GO:0005576,GO:0015928,GO:0016787,GO:0016798,GO:0047513,GO:0048046	3.2.1.51	ko:K15923	ko00511,map00511	-	-	-	ko00000,ko00001,ko01000	-	GH95	-	Glyco_hyd_65N_2
arahy.HR3ZI9.2	3.67e-276	Methylthioribose kinase-like	-	GO:0000096,GO:0000097,GO:0000302,GO:0003674,GO:0003824,GO:0005488,GO:0005515,GO:0005575,GO:0005622,GO:0005623,GO:0005737,GO:0005829,GO:0006082,GO:0006520,GO:0006555,GO:0006790,GO:0006793,GO:0006796,GO:0006807,GO:0006950,GO:0006979,GO:0008150,GO:0008152,GO:0008652,GO:0009058,GO:0009066,GO:0009067,GO:0009086,GO:0009719,GO:0009723,GO:0009725,GO:0009987,GO:0010033,GO:0010035,GO:0010038,GO:0010039,GO:…	2.7.1.100	ko:K00899	ko00270,ko01100,map00270,map01100	M00034	R04143	RC00002,RC00078	ko00000,ko00001,ko00002,ko01000	-	-	-	APH
arahy.7NM92S	4.65e-163	Protein unc-50 homolog	-	-	-	-	-	-	-	-	-	-	-	-	UNC-50
arahy.ZUK3ZD.2	1.72e-169	Belongs to the cyclin family	-	GO:0000003,GO:0000082,GO:0000278,GO:0003006,GO:0005575,GO:0005622,GO:0005623,GO:0005634,GO:0007049,GO:0007275,GO:0008150,GO:0009719,GO:0009725,GO:0009735,GO:0009743,GO:0009744,GO:0009791,GO:0009888,GO:0009987,GO:0010033,GO:0010154,GO:0010374,GO:0010440,GO:0010444,GO:0022402,GO:0022414,GO:0030154,GO:0032501,GO:0032502,GO:0034285,GO:0042221,GO:0043226,GO:0043227,GO:0043229,GO:0043231,GO:0044424,GO:…	-	ko:K14505	ko04075,map04075	M00692	-	-	ko00000,ko00001,ko00002	-	-	-	Cyclin_C,Cyclin_N
arahy.B80FEM	1.23e-181	Sec-independent protein translocase protein TATC	TATC	GO:0000003,GO:0003674,GO:0005215,GO:0005575,GO:0005622,GO:0005623,GO:0005737,GO:0005886,GO:0006810,GO:0006886,GO:0006996,GO:0008104,GO:0008150,GO:0008320,GO:0008565,GO:0009507,GO:0009534,GO:0009535,GO:0009536,GO:0009566,GO:0009567,GO:0009579,GO:0009657,GO:0009668,GO:0009977,GO:0009987,GO:0010027,GO:0015031,GO:0015291,GO:0015399,GO:0015405,GO:0015450,GO:0015833,GO:0016020,GO:0016021,GO:0016043,GO:…	-	ko:K03118	ko03060,ko03070,map03060,map03070	M00336	-	-	ko00000,ko00001,ko00002,ko02044	2.A.64	-	-	TatC
arahy.8F881C.2	2.01e-271	Phosphatidylserine synthase	-	GO:0000003,GO:0003006,GO:0005575,GO:0005622,GO:0005623,GO:0005634,GO:0005635,GO:0005737,GO:0005783,GO:0005789,GO:0006575,GO:0006629,GO:0006644,GO:0006650,GO:0006658,GO:0006659,GO:0006793,GO:0006796,GO:0006807,GO:0007049,GO:0007275,GO:0008150,GO:0008152,GO:0008610,GO:0008654,GO:0009058,GO:0009555,GO:0009556,GO:0009987,GO:0012505,GO:0016020,GO:0019637,GO:0019953,GO:0022402,GO:0022414,GO:0031090,GO:…	2.7.8.29	ko:K08730	ko00564,ko01100,ko01110,map00564,map01100,map01110	-	R07376	RC00017,RC02950	ko00000,ko00001,ko01000	-	-	-	PSS
arahy.NHVJ82	1.68e-154	zinc finger CCCH domain-containing protein	-	GO:0001067,GO:0003674,GO:0003676,GO:0003677,GO:0003700,GO:0003723,GO:0003729,GO:0003730,GO:0005488,GO:0005575,GO:0005622,GO:0005623,GO:0005737,GO:0005829,GO:0006355,GO:0006417,GO:0008150,GO:0009889,GO:0009890,GO:0009892,GO:0009893,GO:0009894,GO:0009896,GO:0010468,GO:0010556,GO:0010558,GO:0010604,GO:0010605,GO:0010608,GO:0010629,GO:0017148,GO:0019219,GO:0019222,GO:0031323,GO:0031324,GO:0031325,GO:…	-	ko:K18753	ko04218,map04218	-	-	-	ko00000,ko00001,ko03019	-	-	-	zf-CCCH
arahy.MDY1G5	7.3e-276	serine threonine-protein kinase	-	GO:0003674,GO:0003824,GO:0004672,GO:0004674,GO:0005575,GO:0005623,GO:0005886,GO:0006464,GO:0006468,GO:0006793,GO:0006796,GO:0006807,GO:0007154,GO:0007165,GO:0007166,GO:0008150,GO:0008152,GO:0009987,GO:0016020,GO:0016301,GO:0016310,GO:0016740,GO:0016772,GO:0016773,GO:0019538,GO:0023052,GO:0036211,GO:0043170,GO:0043412,GO:0044237,GO:0044238,GO:0044260,GO:0044267,GO:0044464,GO:0050789,GO:0050794,GO:…	2.7.11.1	ko:K04733	ko04010,ko04064,ko04620,ko04621,ko04624,ko04722,ko05133,ko05140,ko05142,ko05145,ko05152,ko05162,ko05164,map04010,map04064,map04620,map04621,map04624,map04722,map05133,map05140,map05142,map05145,map05152,map05162,map05164	M00686	-	-	ko00000,ko00001,ko00002,ko01000,ko01001	-	-	-	GUB_WAK_bind,Pkinase,Pkinase_Tyr,WAK_assoc
arahy.W8BHQ1	1.05e-254	Chaperone protein DNAj	-	GO:0003674,GO:0005488,GO:0005515,GO:0008092,GO:0008150,GO:0009605,GO:0009606,GO:0009628,GO:0009629,GO:0009630,GO:0009958,GO:0050896	-	-	-	-	-	-	-	-	-	-	DnaJ
arahy.DTRW9U	0	Belongs to the class-I aminoacyl-tRNA synthetase family	-	-	6.1.1.18	ko:K01886	ko00970,ko01100,map00970,map01100	M00359,M00360	R03652	RC00055,RC00523	ko00000,ko00001,ko00002,ko01000,ko01007,ko03016	-	-	-	tRNA-synt_1c,tRNA-synt_1c_C,tRNA_synt_1c_R1,tRNA_synt_1c_R2
arahy.E8LK7F	1.88e-202	Caffeoylshikimate esterase-like	-	-	3.1.1.23	ko:K01054	ko00561,ko01100,ko04714,ko04723,ko04923,map00561,map01100,map04714,map04723,map04923	M00098	R01351	RC00020,RC00041	ko00000,ko00001,ko00002,ko01000,ko01002	-	-	-	Hydrolase_4
arahy.3ZRF2C	1.77e-37	-	-	-	-	-	-	-	-	-	-	-	-	-	-
arahy.UC30TE	6.86e-138	GDT1-like protein	-	GO:0008150,GO:0009628,GO:0050896,GO:0080167	-	-	-	-	-	-	-	-	-	-	UPF0016
arahy.3AH3YU	0	ATPase family associated with various cellular activities (AAA)	-	GO:0005575,GO:0005622,GO:0005623,GO:0005737,GO:0009507,GO:0009536,GO:0043226,GO:0043227,GO:0043229,GO:0043231,GO:0044424,GO:0044444,GO:0044464	-	-	-	-	-	-	-	-	-	-	AAA
arahy.KZCX9C	1.22e-306	amino-acid permease	-	GO:0003333,GO:0003674,GO:0005215,GO:0005310,GO:0005313,GO:0005326,GO:0005342,GO:0005575,GO:0005622,GO:0005623,GO:0005737,GO:0005739,GO:0005886,GO:0005887,GO:0006810,GO:0006811,GO:0006812,GO:0006820,GO:0006835,GO:0006836,GO:0006855,GO:0006865,GO:0008028,GO:0008150,GO:0008324,GO:0008509,GO:0008514,GO:0015075,GO:0015171,GO:0015172,GO:0015174,GO:0015175,GO:0015179,GO:0015180,GO:0015181,GO:0015185,GO:…	-	-	-	-	-	-	-	-	-	-	AA_permease_2
arahy.EC8K22	1.97e-96	Belongs to the BI1 family	-	-	-	ko:K06890	-	-	-	-	ko00000	-	-	-	Bax1-I
arahy.U1U6XH	3.12e-49	ZINC FINGER protein	-	GO:0000003,GO:0001708,GO:0003002,GO:0003006,GO:0003674,GO:0003700,GO:0005575,GO:0005622,GO:0005623,GO:0005634,GO:0006355,GO:0007275,GO:0007389,GO:0008150,GO:0008285,GO:0009653,GO:0009791,GO:0009889,GO:0009908,GO:0009965,GO:0009987,GO:0010016,GO:0010093,GO:0010094,GO:0010097,GO:0010158,GO:0010468,GO:0010556,GO:0019219,GO:0019222,GO:0022414,GO:0030154,GO:0031323,GO:0031326,GO:0032501,GO:0032502,GO:…	-	-	-	-	-	-	-	-	-	-	-
arahy.WVH2H8	6.46e-150	Zinc finger protein CONSTANS-like	-	GO:0003674,GO:0003700,GO:0005575,GO:0006355,GO:0008150,GO:0009889,GO:0010468,GO:0010556,GO:0016020,GO:0019219,GO:0019222,GO:0031323,GO:0031326,GO:0050789,GO:0050794,GO:0051171,GO:0051252,GO:0060255,GO:0065007,GO:0080090,GO:0140110,GO:1903506,GO:2000112,GO:2001141	-	-	-	-	-	-	-	-	-	-	CCT,zf-B_box
arahy.J0DG7J	6.18e-97	ethylene-responsive transcription factor	-	GO:0003674,GO:0003700,GO:0006355,GO:0007275,GO:0008150,GO:0009555,GO:0009889,GO:0010468,GO:0010556,GO:0019219,GO:0019222,GO:0031323,GO:0031326,GO:0032501,GO:0032502,GO:0048229,GO:0048856,GO:0050789,GO:0050794,GO:0051171,GO:0051252,GO:0060255,GO:0065007,GO:0080090,GO:0140110,GO:1903506,GO:2000112,GO:2001141	-	-	-	-	-	-	-	-	-	-	AP2
arahy.E2GMYT	0	Belongs to the glycosyl hydrolase 31 family	-	GO:0000272,GO:0003674,GO:0003824,GO:0004553,GO:0005575,GO:0005576,GO:0005618,GO:0005622,GO:0005623,GO:0005737,GO:0005911,GO:0005975,GO:0005976,GO:0006073,GO:0008150,GO:0008152,GO:0009044,GO:0009056,GO:0009057,GO:0009505,GO:0009506,GO:0009507,GO:0009536,GO:0009987,GO:0010035,GO:0010038,GO:0010383,GO:0010410,GO:0010411,GO:0016052,GO:0016787,GO:0016798,GO:0030054,GO:0030312,GO:0042221,GO:0043170,GO:…	3.2.1.177,3.2.1.20	ko:K01187,ko:K15925	ko00052,ko00500,ko01100,map00052,map00500,map01100	-	R00028,R00801,R00802,R06087,R06088	RC00028,RC00049,RC00077	ko00000,ko00001,ko01000	-	GH31	-	Gal_mutarotas_2,Glyco_hydro_31,NtCtMGAM_N
arahy.NFLY9K	0	Belongs to the glycosyl hydrolase 31 family	-	GO:0000272,GO:0003674,GO:0003824,GO:0004553,GO:0005575,GO:0005576,GO:0005618,GO:0005622,GO:0005623,GO:0005737,GO:0005911,GO:0005975,GO:0005976,GO:0006073,GO:0008150,GO:0008152,GO:0009044,GO:0009056,GO:0009057,GO:0009505,GO:0009506,GO:0009507,GO:0009536,GO:0009987,GO:0010035,GO:0010038,GO:0010383,GO:0010410,GO:0010411,GO:0016052,GO:0016787,GO:0016798,GO:0030054,GO:0030312,GO:0042221,GO:0043170,GO:…	3.2.1.177,3.2.1.20	ko:K01187,ko:K15925	ko00052,ko00500,ko01100,map00052,map00500,map01100	-	R00028,R00801,R00802,R06087,R06088	RC00028,RC00049,RC00077	ko00000,ko00001,ko01000	-	GH31	-	Gal_mutarotas_2,Glyco_hydro_31,NtCtMGAM_N
arahy.HPX6PX	1.67e-299	Belongs to the CTL (choline transporter-like) family	-	-	-	-	-	-	-	-	-	-	-	-	Choline_transpo
arahy.72UZVS	9.15e-88	ATP-dependent Clp protease adapter protein	-	-	-	ko:K06891	-	-	-	-	ko00000	-	-	-	ClpS
arahy.BKP6F9	2.35e-264	The B regulatory subunit might modulate substrate selectivity and catalytic activity, and also might direct the localization of the catalytic enzyme to a particular subcellular compartment	-	GO:0000159,GO:0005575,GO:0005622,GO:0005623,GO:0005634,GO:0005737,GO:0008150,GO:0008287,GO:0019220,GO:0019222,GO:0031323,GO:0032991,GO:0042325,GO:0043226,GO:0043227,GO:0043229,GO:0043231,GO:0044424,GO:0044464,GO:0050789,GO:0050794,GO:0051174,GO:0065007,GO:1902494,GO:1903293	-	ko:K11584	ko03015,ko04071,ko04113,ko04114,ko04151,ko04152,ko04261,ko04728,ko05165,map03015,map04071,map04113,map04114,map04151,map04152,map04261,map04728,map05165	-	-	-	ko00000,ko00001,ko01009,ko03036	-	-	-	B56
arahy.H5PXMS	0	Forkhead associated domain	-	-	-	-	-	-	-	-	-	-	-	-	FHA
arahy.L5ZJMR.2	3.38e-155	-	-	-	-	-	-	-	-	-	-	-	-	-	THUMP
arahy.3EIQ25	9.44e-122	-	-	-	-	-	-	-	-	-	-	-	-	-	THUMP
arahy.T57XL4	2.8e-84	B3 DNA binding domain	-	-	-	-	-	-	-	-	-	-	-	-	B3
arahy.W4LCKL	5.03e-164	Transcription factor ABORTED	-	GO:0000003,GO:0000976,GO:0000977,GO:0000978,GO:0000987,GO:0001012,GO:0001067,GO:0003006,GO:0003674,GO:0003676,GO:0003677,GO:0003682,GO:0003690,GO:0003700,GO:0005488,GO:0005575,GO:0005622,GO:0005623,GO:0005634,GO:0006355,GO:0007275,GO:0008150,GO:0009555,GO:0009653,GO:0009791,GO:0009889,GO:0009908,GO:0009987,GO:0010468,GO:0010556,GO:0019219,GO:0019222,GO:0022414,GO:0030154,GO:0031323,GO:0031326,GO:…	2.7.1.43	ko:K16190	ko00040,ko00053,ko00520,ko01100,map00040,map00053,map00520,map01100	M00014	R01476	RC00002,RC00078	ko00000,ko00001,ko00002,ko01000	-	-	-	HLH,bHLH-MYC_N
arahy.04JNDX	6.69e-114	transcription factor	-	-	-	-	-	-	-	-	-	-	-	-	Myb_DNA-binding
arahy.DS4D2V	4.81e-200	Pentatricopeptide repeat-containing protein	-	GO:0003674,GO:0003676,GO:0003723,GO:0003824,GO:0004518,GO:0004519,GO:0005488,GO:0005575,GO:0005622,GO:0005623,GO:0006139,GO:0006725,GO:0006807,GO:0008150,GO:0008152,GO:0009451,GO:0009987,GO:0016070,GO:0016787,GO:0016788,GO:0034641,GO:0043170,GO:0043226,GO:0043227,GO:0043229,GO:0043231,GO:0043412,GO:0044237,GO:0044238,GO:0044424,GO:0044464,GO:0046483,GO:0071704,GO:0090304,GO:0090305,GO:0097159,GO:…	-	-	-	-	-	-	-	-	-	-	PPR
arahy.DNVP1U	4.85e-288	Pectate lyase	-	GO:0002376,GO:0003674,GO:0003824,GO:0005575,GO:0005623,GO:0005886,GO:0006950,GO:0006952,GO:0006955,GO:0008150,GO:0009605,GO:0009607,GO:0009814,GO:0009825,GO:0009987,GO:0016020,GO:0016043,GO:0016049,GO:0016829,GO:0016835,GO:0016837,GO:0030570,GO:0031224,GO:0031225,GO:0031226,GO:0040007,GO:0042545,GO:0042547,GO:0043207,GO:0044425,GO:0044459,GO:0044464,GO:0045087,GO:0045229,GO:0046658,GO:0050896,GO:…	4.2.2.2	ko:K01728	ko00040,ko02024,map00040,map02024	-	R02361,R06240	RC00049,RC00705	ko00000,ko00001,ko01000	-	-	-	Pec_lyase_C
arahy.HL6BNW	0	cationic amino acid transporter	-	GO:0003333,GO:0003674,GO:0005215,GO:0005342,GO:0005575,GO:0005623,GO:0005886,GO:0006810,GO:0006811,GO:0006820,GO:0006865,GO:0008150,GO:0008509,GO:0008514,GO:0009605,GO:0009607,GO:0009624,GO:0015075,GO:0015171,GO:0015318,GO:0015711,GO:0015849,GO:0016020,GO:0022857,GO:0034220,GO:0043207,GO:0044464,GO:0046942,GO:0046943,GO:0050896,GO:0051179,GO:0051234,GO:0051704,GO:0051707,GO:0055085,GO:0071702,GO:…	-	ko:K03294,ko:K13863,ko:K13865	ko05206,map05206	-	-	-	ko00000,ko00001,ko02000	2.A.3.2,2.A.3.3.1,2.A.3.3.5	-	-	AA_permease_2,AA_permease_C
arahy.N0KYQA	1.32e-150	protein DS12 from 2D-PAGE of leaf	-	-	-	-	-	-	-	-	-	-	-	-	-
arahy.X32MFV	3.21e-100	Pentatricopeptide repeat-containing protein	-	GO:0003674,GO:0003676,GO:0003723,GO:0003824,GO:0004518,GO:0004519,GO:0005488,GO:0005575,GO:0005622,GO:0005623,GO:0006139,GO:0006725,GO:0006807,GO:0008150,GO:0008152,GO:0009451,GO:0009987,GO:0016070,GO:0016787,GO:0016788,GO:0034641,GO:0043170,GO:0043226,GO:0043227,GO:0043229,GO:0043231,GO:0043412,GO:0044237,GO:0044238,GO:0044424,GO:0044464,GO:0046483,GO:0071704,GO:0090304,GO:0090305,GO:0097159,GO:…	-	-	-	-	-	-	-	-	-	-	PPR,PPR_2,PPR_3
arahy.42CZAS	2.76e-248	Omega-6 fatty acid desaturase, endoplasmic reticulum isozyme	-	GO:0003674,GO:0003824,GO:0004497,GO:0005575,GO:0005622,GO:0005623,GO:0005737,GO:0005783,GO:0005789,GO:0008150,GO:0008152,GO:0012505,GO:0016020,GO:0016021,GO:0016491,GO:0016705,GO:0016709,GO:0030176,GO:0031224,GO:0031227,GO:0031984,GO:0042175,GO:0043226,GO:0043227,GO:0043229,GO:0043231,GO:0044422,GO:0044424,GO:0044425,GO:0044432,GO:0044444,GO:0044446,GO:0044464,GO:0050183,GO:0055114,GO:0098827	1.14.18.4,1.14.19.16,1.14.19.22,1.14.19.33,1.14.19.34,1.14.19.6	ko:K10256,ko:K21704,ko:K21710,ko:K21736	ko01040,ko01212,map01040,map01212	-	R11043,R11044	RC00917	ko00000,ko00001,ko01000,ko01004	-	-	-	DUF3474,FA_desaturase
arahy.Z9XT7U	6.2e-101	Protein of unknown function (DUF615)	-	-	-	-	-	-	-	-	-	-	-	-	DUF615
arahy.WENH69	5.52e-115	Mitochondrial glycoprotein	-	GO:0005575,GO:0005622,GO:0005623,GO:0005737,GO:0005739,GO:0043226,GO:0043227,GO:0043229,GO:0043231,GO:0044424,GO:0044444,GO:0044464	-	ko:K15414	ko05168,map05168	-	-	-	ko00000,ko00001,ko00536	-	-	-	MAM33
arahy.57CCTN	2.41e-199	-	-	-	-	-	-	-	-	-	-	-	-	-	LRR_6
arahy.I3IPVK	5.67e-08	ALIX V-shaped domain binding to HIV	-	GO:0003674,GO:0005488,GO:0005515,GO:0005575,GO:0005622,GO:0005623,GO:0005737,GO:0005768,GO:0005770,GO:0005771,GO:0005829,GO:0005911,GO:0006996,GO:0007032,GO:0007033,GO:0007275,GO:0008150,GO:0009506,GO:0009653,GO:0009987,GO:0010256,GO:0012505,GO:0016043,GO:0016050,GO:0022603,GO:0030054,GO:0031156,GO:0031285,GO:0031286,GO:0031410,GO:0031982,GO:0032101,GO:0032102,GO:0032104,GO:0032105,GO:0032107,GO:…	-	ko:K12200	ko04144,map04144	-	-	-	ko00000,ko00001,ko04131,ko04147	-	-	-	ALIX_LYPXL_bnd,BRO1
arahy.DENV23	5.45e-163	Arabidopsis phospholipase-like protein (PEARLI 4)	-	-	-	-	-	-	-	-	-	-	-	-	PEARLI-4
arahy.FI0VBI	7.32e-244	FAD binding domain	-	GO:0002239,GO:0003674,GO:0003824,GO:0004497,GO:0008150,GO:0008152,GO:0009058,GO:0009605,GO:0009607,GO:0016491,GO:0019748,GO:0043207,GO:0044550,GO:0050896,GO:0051704,GO:0051707,GO:0055114	-	-	-	-	-	-	-	-	-	-	FAD_binding_3
arahy.Q6L7I5	3.09e-232	RNA-binding protein	-	GO:0005575,GO:0005622,GO:0005623,GO:0005634,GO:0005654,GO:0016604,GO:0016607,GO:0031974,GO:0031981,GO:0043226,GO:0043227,GO:0043229,GO:0043231,GO:0043233,GO:0044422,GO:0044424,GO:0044428,GO:0044446,GO:0044451,GO:0044464,GO:0070013	-	ko:K13091	-	-	-	-	ko00000,ko03041	-	-	-	RBM39linker,RRM_1
arahy.DU76ZX	3.07e-93	DNL zinc finger	-	GO:0003674,GO:0005488,GO:0005515,GO:0005575,GO:0005622,GO:0005623,GO:0005737,GO:0005739,GO:0005759,GO:0006457,GO:0006605,GO:0006626,GO:0006810,GO:0006839,GO:0006886,GO:0006950,GO:0006986,GO:0006996,GO:0007005,GO:0008104,GO:0008150,GO:0009987,GO:0010033,GO:0015031,GO:0015833,GO:0016043,GO:0017038,GO:0030150,GO:0031647,GO:0031974,GO:0033036,GO:0033365,GO:0034613,GO:0035966,GO:0042221,GO:0042886,GO:…	-	ko:K17808	-	-	-	-	ko00000,ko03029	-	-	-	zf-DNL
arahy.N25XM0	3.55e-180	Hemerythrin HHE cation binding domain	-	-	-	-	-	-	-	-	-	-	-	-	Hemerythrin
arahy.HJG5YQ	0	F-box LRR-repeat protein	-	-	-	-	-	-	-	-	-	-	-	-	F-box,LRR_6
arahy.ZLV99U.2	2.3e-241	Pentatricopeptide repeat-containing protein	-	GO:0003674,GO:0003676,GO:0003723,GO:0003824,GO:0004518,GO:0004519,GO:0005488,GO:0005575,GO:0005622,GO:0005623,GO:0006139,GO:0006725,GO:0006807,GO:0008150,GO:0008152,GO:0009451,GO:0009987,GO:0016070,GO:0016787,GO:0016788,GO:0034641,GO:0043170,GO:0043226,GO:0043227,GO:0043229,GO:0043231,GO:0043412,GO:0044237,GO:0044238,GO:0044424,GO:0044464,GO:0046483,GO:0071704,GO:0090304,GO:0090305,GO:0097159,GO:…	-	-	-	-	-	-	-	-	-	-	PPR,PPR_2
arahy.GYS9T6	1.36e-25	-	-	-	-	-	-	-	-	-	-	-	-	-	-
arahy.02I6X5	5.18e-83	E2F-associated phosphoprotein	-	-	-	-	-	-	-	-	-	-	-	-	Eapp_C
arahy.VLL77W	1.05e-76	prefoldin subunit	-	GO:0005575,GO:0005622,GO:0005623,GO:0005737,GO:0005829,GO:0006355,GO:0008150,GO:0009889,GO:0010468,GO:0010556,GO:0016272,GO:0019219,GO:0019222,GO:0031323,GO:0031326,GO:0032991,GO:0044424,GO:0044444,GO:0044464,GO:0050789,GO:0050794,GO:0051171,GO:0051252,GO:0060255,GO:0065007,GO:0080090,GO:1903506,GO:2000112,GO:2001141	-	ko:K04797	-	-	-	-	ko00000,ko03110	-	-	-	Prefoldin
arahy.IH6UK4	1.61e-141	Leucine Rich repeat	-	-	-	ko:K10268	-	-	-	-	ko00000,ko04121	-	-	-	LRR_6
arahy.8TQ4UU.2	1.21e-241	malate transporter	-	-	-	-	-	-	-	-	-	-	-	-	ALMT
arahy.B496DS	3.59e-133	glutathione	-	-	2.5.1.18	ko:K00799	ko00480,ko00980,ko00982,ko00983,ko01524,ko05200,ko05204,ko05225,ko05418,map00480,map00980,map00982,map00983,map01524,map05200,map05204,map05225,map05418	-	R03522,R07002,R07003,R07004,R07023,R07024,R07025,R07026,R07069,R07070,R07083,R07084,R07091,R07092,R07093,R07094,R07100,R07113,R07116,R08280,R09409,R11905	RC00004,RC00069,RC00840,RC00948,RC01704,RC01705,RC01706,RC01758,RC01759,RC01765,RC01767,RC01769,RC02243,RC02527,RC02939,RC02940,RC02942,RC02943,RC02944	ko00000,ko00001,ko01000,ko02000	1.A.12.2.2,1.A.12.3.2	-	-	GST_C,GST_C_2,GST_N,GST_N_3
arahy.Z3R5C5	2.76e-65	High mobility group B protein	-	GO:0000741,GO:0003674,GO:0003676,GO:0003677,GO:0003700,GO:0005488,GO:0005575,GO:0005622,GO:0005623,GO:0005634,GO:0006355,GO:0006996,GO:0006997,GO:0007275,GO:0008150,GO:0009553,GO:0009559,GO:0009561,GO:0009889,GO:0009987,GO:0010197,GO:0010468,GO:0010556,GO:0016043,GO:0019219,GO:0019222,GO:0030154,GO:0031323,GO:0031326,GO:0032501,GO:0032502,GO:0043226,GO:0043227,GO:0043229,GO:0043231,GO:0044424,GO:…	-	ko:K10802,ko:K11296	ko03410,ko04140,ko04217,map03410,map04140,map04217	-	-	-	ko00000,ko00001,ko03036,ko03400,ko04147	-	-	-	HMG_box
arahy.0Y3V4L.2	4.38e-301	guanine nucleotide-binding protein-like 3 homolog	-	GO:0000003,GO:0003006,GO:0003674,GO:0003824,GO:0003924,GO:0005575,GO:0005622,GO:0005623,GO:0005634,GO:0005730,GO:0005911,GO:0006355,GO:0007275,GO:0008150,GO:0009506,GO:0009653,GO:0009790,GO:0009791,GO:0009793,GO:0009888,GO:0009889,GO:0009890,GO:0009892,GO:0009908,GO:0010073,GO:0010074,GO:0010077,GO:0010154,GO:0010468,GO:0010556,GO:0010558,GO:0010605,GO:0010629,GO:0016462,GO:0016787,GO:0016817,GO:…	-	ko:K14538	ko03008,map03008	-	-	-	ko00000,ko00001,ko03009	-	-	-	GN3L_Grn1,MMR_HSR1
arahy.LMNG4E	5.96e-106	Belongs to the Casparian strip membrane proteins (CASP) family	-	GO:0003674,GO:0005488,GO:0048037,GO:0051536,GO:0051540	-	-	-	-	-	-	-	-	-	-	DUF588
arahyA0WRJ	0	Acts as subunit of the RNA polymerase II elongator complex, which is a histone acetyltransferase component of the RNA polymerase II (Pol II) holoenzyme and is involved in transcriptional elongation	-	-	-	ko:K11373	-	-	-	-	ko00000,ko03016,ko03036	-	-	-	IKI3
arahy.31DU23	9.02e-146	Ras-related protein	-	GO:0000160,GO:0000166,GO:0001882,GO:0001883,GO:0002790,GO:0003674,GO:0005488,GO:0005525,GO:0005575,GO:0005622,GO:0005623,GO:0005737,GO:0005773,GO:0005774,GO:0005886,GO:0006810,GO:0006887,GO:0006904,GO:0007154,GO:0007165,GO:0008104,GO:0008150,GO:0009306,GO:0009719,GO:0009723,GO:0009725,GO:0009755,GO:0009873,GO:0009987,GO:0010033,GO:0015031,GO:0015833,GO:0016020,GO:0016192,GO:0017076,GO:0017157,GO:…	-	ko:K07901	ko04144,ko04152,ko04530,ko04972,map04144,map04152,map04530,map04972	-	-	-	ko00000,ko00001,ko03036,ko04031,ko04131,ko04147	-	-	-	Ras
arahy.B7YI93	1.34e-53	Protein of unknown function (DUF674)	-	-	-	-	-	-	-	-	-	-	-	-	DUF674
arahy.ZSH83N	1.04e-43	Plant protein 1589 of unknown function (A_thal_3526)	-	-	-	-	-	-	-	-	-	-	-	-	A_thal_3526
arahy.YKH51Y.2	6.17e-222	COBW domain-containing protein	-	-	-	-	-	-	-	-	-	-	-	-	CobW_C,cobW
arahy.A7ZCQS	3.73e-68	60s ribosomal protein	-	GO:0000463,GO:0000470,GO:0003674,GO:0003676,GO:0003723,GO:0003729,GO:0003735,GO:0005198,GO:0005488,GO:0005575,GO:0005622,GO:0005623,GO:0005737,GO:0005829,GO:0005840,GO:0006139,GO:0006364,GO:0006396,GO:0006412,GO:0006518,GO:0006725,GO:0006807,GO:0008150,GO:0008152,GO:0009058,GO:0009059,GO:0009987,GO:0010467,GO:0015934,GO:0016070,GO:0016072,GO:0019538,GO:0022613,GO:0022625,GO:0022626,GO:0032991,GO:…	-	ko:K02918	ko03010,map03010	M00177	-	-	br01610,ko00000,ko00001,ko00002,ko03011	-	-	-	Ribosomal_L29
arahy.NS7DLW	5.68e-146	Pentatricopeptide repeat-containing protein	-	GO:0003674,GO:0003676,GO:0003723,GO:0003824,GO:0004518,GO:0004519,GO:0005488,GO:0005575,GO:0005622,GO:0005623,GO:0006139,GO:0006725,GO:0006807,GO:0008150,GO:0008152,GO:0009451,GO:0009987,GO:0016070,GO:0016787,GO:0016788,GO:0034641,GO:0043170,GO:0043226,GO:0043227,GO:0043229,GO:0043231,GO:0043412,GO:0044237,GO:0044238,GO:0044424,GO:0044464,GO:0046483,GO:0071704,GO:0090304,GO:0090305,GO:0097159,GO:…	-	-	-	-	-	-	-	-	-	-	PPR,PPR_2,PPR_3
arahy.WJ1QS5	4.04e-64	F-box kelch-repeat protein	-	GO:0003674,GO:0003824,GO:0004842,GO:0005575,GO:0005622,GO:0005623,GO:0005634,GO:0006464,GO:0006508,GO:0006511,GO:0006807,GO:0008150,GO:0008152,GO:0009056,GO:0009057,GO:0009987,GO:0010498,GO:0016567,GO:0016740,GO:0019538,GO:0019787,GO:0019941,GO:0030163,GO:0031146,GO:0032446,GO:0036211,GO:0043161,GO:0043170,GO:0043226,GO:0043227,GO:0043229,GO:0043231,GO:0043412,GO:0043632,GO:0044237,GO:0044238,GO:…	-	-	-	-	-	-	-	-	-	-	F-box,FBA_1,FBA_3
arahy.GV9VS9.3	3.9e-94	GEM-like protein	-	-	-	-	-	-	-	-	-	-	-	-	GRAM
arahy.SX57S8	2.18e-95	GEM-like protein	-	-	-	-	-	-	-	-	-	-	-	-	GRAM
arahy.9YN8B0	4.14e-112	Leucine-rich repeat receptor-like protein kinase	-	-	-	-	-	-	-	-	-	-	-	-	LRRNT_2,LRR_1,LRR_6,LRR_8
arahy.9J2F9Q	0	Prolyl endopeptidase-like	-	-	3.4.21.83	ko:K01354	ko05142,ko05143,map05142,map05143	-	-	-	ko00000,ko00001,ko01000,ko01002	-	-	-	Peptidase_S9,Peptidase_S9_N
arahy.JMCM5Y	0	Plant protein of unknown function (DUF639)	-	-	-	-	-	-	-	-	-	-	-	-	DUF639
arahy.23BIS9	0	Belongs to the class-I aminoacyl-tRNA synthetase family	-	GO:0000003,GO:0003006,GO:0003674,GO:0003824,GO:0004812,GO:0004825,GO:0005575,GO:0005622,GO:0005623,GO:0005737,GO:0005739,GO:0006082,GO:0006139,GO:0006399,GO:0006412,GO:0006418,GO:0006431,GO:0006518,GO:0006520,GO:0006725,GO:0006807,GO:0007275,GO:0008150,GO:0008152,GO:0009058,GO:0009059,GO:0009507,GO:0009532,GO:0009536,GO:0009570,GO:0009791,GO:0009908,GO:0009987,GO:0010467,GO:0016070,GO:0016874,GO:…	6.1.1.10	ko:K01874	ko00450,ko00970,map00450,map00970	M00359,M00360	R03659,R04773	RC00055,RC00523	ko00000,ko00001,ko00002,ko01000,ko01007,ko03016	-	-	-	Anticodon_1,tRNA-synt_1g
arahy.61XZVK	3.72e-218	nuclease	-	-	-	-	-	-	-	-	-	-	-	-	DDE_Tnp_4
arahy.8XHA1T	3.6e-63	Protein of unknown function (DUF674)	-	-	-	-	-	-	-	-	-	-	-	-	DUF674
arahy.8BKN44	1.05e-76	prefoldin subunit	-	GO:0005575,GO:0005622,GO:0005623,GO:0005737,GO:0005829,GO:0006355,GO:0008150,GO:0009889,GO:0010468,GO:0010556,GO:0016272,GO:0019219,GO:0019222,GO:0031323,GO:0031326,GO:0032991,GO:0044424,GO:0044444,GO:0044464,GO:0050789,GO:0050794,GO:0051171,GO:0051252,GO:0060255,GO:0065007,GO:0080090,GO:1903506,GO:2000112,GO:2001141	-	ko:K04797	-	-	-	-	ko00000,ko03110	-	-	-	Prefoldin
arahy.5DU88J	3.14e-13	Protein of unknown function (DUF674)	-	-	-	-	-	-	-	-	-	-	-	-	DUF674
arahy.EHR7LK	2.87e-41	Late embryogenesis abundant protein	-	-	-	-	-	-	-	-	-	-	-	-	LEA_3
arahy.3MHK8M	0	Belongs to the D-isomer specific 2-hydroxyacid dehydrogenase family	-	GO:0000003,GO:0000166,GO:0003006,GO:0003674,GO:0005488,GO:0005524,GO:0005575,GO:0005622,GO:0005623,GO:0005737,GO:0005739,GO:0007275,GO:0008144,GO:0008150,GO:0009507,GO:0009532,GO:0009536,GO:0009553,GO:0009555,GO:0009561,GO:0009570,GO:0009790,GO:0009791,GO:0009793,GO:0010154,GO:0016020,GO:0017076,GO:0022414,GO:0030554,GO:0032501,GO:0032502,GO:0032553,GO:0032555,GO:0032559,GO:0035639,GO:0036094,GO:…	1.1.1.399,1.1.1.95	ko:K00058	ko00260,ko00680,ko01100,ko01120,ko01130,ko01200,ko01230,map00260,map00680,map01100,map01120,map01130,map01200,map01230	M00020	R01513	RC00031	ko00000,ko00001,ko00002,ko01000,ko04147	-	-	-	2-Hacid_dh,2-Hacid_dh_C,ACT
arahyKZ6XA	1.31e-272	-	-	-	-	-	-	-	-	-	-	-	-	-	-
arahy.RRDD93	2.13e-256	Protein of unknown function (DUF620)	-	-	-	-	-	-	-	-	-	-	-	-	DUF620
arahy.BL0RCS	0	alpha,alpha-trehalose-phosphate synthase UDP-forming	TPS5	GO:0003674,GO:0003824,GO:0005575,GO:0005622,GO:0005623,GO:0005737,GO:0005975,GO:0005984,GO:0005991,GO:0005992,GO:0006793,GO:0006796,GO:0006950,GO:0008150,GO:0008152,GO:0009058,GO:0009311,GO:0009312,GO:0009987,GO:0016051,GO:0016311,GO:0016787,GO:0016788,GO:0016791,GO:0033554,GO:0034637,GO:0042578,GO:0044237,GO:0044238,GO:0044249,GO:0044262,GO:0044424,GO:0044464,GO:0046351,GO:0050896,GO:0051716,GO:…	2.4.1.15,3.1.3.12	ko:K16055	ko00500,ko01100,map00500,map01100	-	R02737,R02778	RC00005,RC00017,RC00049,RC02748	ko00000,ko00001,ko01000,ko01003	-	GT20	-	Glyco_transf_20,Trehalose_PPase
arahy.2IFY3G	9.25e-82	Protein of unknown function (DUF1639)	-	-	-	-	-	-	-	-	-	-	-	-	DUF1639
arahy.ZDDP39	1.88e-55	-	-	-	-	-	-	-	-	-	-	-	-	-	-
arahy.4TSV6W	1.39e-10	-	-	-	-	-	-	-	-	-	-	-	-	-	-
arahy.GI9T10	1.39e-10	-	-	-	-	-	-	-	-	-	-	-	-	-	-
arahy.B0KB7I	1.14e-118	Belongs to the universal ribosomal protein uL15 family	-	GO:0000311,GO:0000313,GO:0000315,GO:0003674,GO:0003735,GO:0005198,GO:0005575,GO:0005622,GO:0005623,GO:0005737,GO:0005840,GO:0006412,GO:0006518,GO:0006807,GO:0008150,GO:0008152,GO:0009058,GO:0009059,GO:0009507,GO:0009526,GO:0009532,GO:0009536,GO:0009547,GO:0009570,GO:0009719,GO:0009725,GO:0009735,GO:0009941,GO:0009987,GO:0010033,GO:0010467,GO:0015934,GO:0019538,GO:0031967,GO:0031975,GO:0032991,GO:…	-	ko:K02876	ko03010,map03010	M00178,M00179	-	-	br01610,ko00000,ko00001,ko00002,ko03011	-	-	-	Ribosomal_L27A
arahy.D5NCPP	0	-	-	-	-	-	-	-	-	-	-	-	-	-	INCENP_ARK-bind
arahy.KL5LPC	3.13e-127	at2g38710	-	GO:0005575,GO:0005622,GO:0005623,GO:0005737,GO:0005829,GO:0006950,GO:0006970,GO:0008150,GO:0009628,GO:0009651,GO:0044424,GO:0044444,GO:0044464,GO:0050896	-	-	-	-	-	-	-	-	-	-	AMMECR1
arahy.MXE7NW	0	Tubulin-folding cofactor	TBCD	GO:0000003,GO:0000226,GO:0003006,GO:0003674,GO:0005096,GO:0005488,GO:0005515,GO:0005575,GO:0005622,GO:0005623,GO:0005737,GO:0005829,GO:0005856,GO:0005874,GO:0005911,GO:0006457,GO:0006996,GO:0007010,GO:0007017,GO:0007021,GO:0007275,GO:0008047,GO:0008092,GO:0008150,GO:0009506,GO:0009790,GO:0009791,GO:0009793,GO:0009987,GO:0010154,GO:0015630,GO:0015631,GO:0016043,GO:0022414,GO:0022607,GO:0030054,GO:…	-	ko:K21767	-	-	-	-	ko00000,ko04812	-	-	-	TFCD_C
arahy.F2SC7C	5.62e-29	cell division cycle protein 48	-	GO:0005575,GO:0005622,GO:0005623,GO:0005634,GO:0005654,GO:0005730,GO:0005737,GO:0005794,GO:0005829,GO:0005886,GO:0008150,GO:0009893,GO:0009894,GO:0009896,GO:0010035,GO:0010038,GO:0010604,GO:0012505,GO:0016020,GO:0019222,GO:0031974,GO:0031981,GO:0042176,GO:0042221,GO:0043226,GO:0043227,GO:0043228,GO:0043229,GO:0043231,GO:0043232,GO:0043233,GO:0044422,GO:0044424,GO:0044428,GO:0044444,GO:0044446,GO:…	-	ko:K13525	ko04141,ko05134,map04141,map05134	M00400,M00403	-	-	ko00000,ko00001,ko00002,ko03019,ko04131,ko04147	3.A.16.1	-	-	AAA,CDC48_2,CDC48_N,Vps4_C
arahy.WISH7K	3.61e-73	Myb family transcription factor	-	GO:0003674,GO:0003700,GO:0006355,GO:0008150,GO:0009889,GO:0010468,GO:0010556,GO:0019219,GO:0019222,GO:0031323,GO:0031326,GO:0050789,GO:0050794,GO:0051171,GO:0051252,GO:0060255,GO:0065007,GO:0080090,GO:0140110,GO:1903506,GO:2000112,GO:2001141	-	-	-	-	-	-	-	-	-	-	Myb_DNA-binding
arahy.VWQQ3X	4.68e-288	polyamine transporter At1g31830 isoform X1	-	GO:0003333,GO:0003674,GO:0005215,GO:0005342,GO:0005575,GO:0005623,GO:0005886,GO:0005887,GO:0006810,GO:0006811,GO:0006820,GO:0006865,GO:0008150,GO:0008509,GO:0008514,GO:0015075,GO:0015171,GO:0015179,GO:0015203,GO:0015291,GO:0015297,GO:0015318,GO:0015711,GO:0015807,GO:0015846,GO:0015849,GO:0016020,GO:0016021,GO:0022804,GO:0022857,GO:0031224,GO:0031226,GO:0034220,GO:0044425,GO:0044459,GO:0044464,GO:…	-	ko:K11584	ko03015,ko04071,ko04113,ko04114,ko04151,ko04152,ko04261,ko04728,ko05165,map03015,map04071,map04113,map04114,map04151,map04152,map04261,map04728,map05165	-	-	-	ko00000,ko00001,ko01009,ko03036	-	-	-	AA_permease_2
arahy.26HEE6	2.35e-35	malate transporter	-	-	-	-	-	-	-	-	-	-	-	-	ALMT
arahy.ZEH3NP	1.37e-95	GEM-like protein	-	-	-	-	-	-	-	-	-	-	-	-	GRAM
arahy.Y4R4BV	6.06e-203	2-alkenal reductase (NADP( )-dependent)-like	-	-	-	-	-	-	-	-	-	-	-	-	ADH_N_2,ADH_zinc_N
arahy.R6L1G9	8.09e-316	recombinational repair	-	GO:0000228,GO:0000278,GO:0000724,GO:0000725,GO:0000785,GO:0000790,GO:0003674,GO:0003678,GO:0003824,GO:0004003,GO:0004386,GO:0004842,GO:0005488,GO:0005575,GO:0005622,GO:0005623,GO:0005634,GO:0005694,GO:0005737,GO:0006139,GO:0006259,GO:0006260,GO:0006261,GO:0006281,GO:0006302,GO:0006304,GO:0006305,GO:0006306,GO:0006310,GO:0006464,GO:0006725,GO:0006807,GO:0006950,GO:0006974,GO:0006996,GO:0007049,GO:…	-	ko:K15083,ko:K15173	ko04918,map04918	-	-	-	ko00000,ko00001,ko01000,ko03021,ko03400	-	-	-	Helicase_C,SNF2_N,zf-C3HC4,zf-C3HC4_2,zf-C3HC4_3
arahyTN89J	-	leguminosin group486 secreted peptide	-	-	-	-	-	-	-	-	-	-	-	-	-
arahy.3D7W2I	-	unknown protein	-	-	-	-	-	-	-	-	-	-	-	-	-
arahy.438J26	-	hypothetical protein	-	-	-	-	-	-	-	-	-	-	-	-	-
arahy.48HMV1	-	pentatricopeptide repeat-containing protein At3g23020-like [Glycine max]	-	-	-	-	-	-	-	-	-	-	-	-	-
arahy.6HN2PW	-	unknown protein	-	-	-	-	-	-	-	-	-	-	-	-	-
arahy.83BSQD	-	uncharacterized protein LOC100788969 isoform X1 [Glycine max]	-	-	-	-	-	-	-	-	-	-	-	-	-
arahy.A61NJM	-	unknown protein	-	-	-	-	-	-	-	-	-	-	-	-	-
arahy.B88340	-	uncharacterized protein LOC100788969 isoform X1 [Glycine max]	-	-	-	-	-	-	-	-	-	-	-	-	-
arahy.C2P32X	-	E3 ubiquitin-protein ligase SINA-like 2 n=1 Tax=Morus notabilis RepID=W9SBM0_9ROSA	-	-	-	-	-	-	-	-	-	-	-	-	-
arahy.CDL1CX	-	unknown protein	-	-	-	-	-	-	-	-	-	-	-	-	-
arahy.DHX2B9	-	Unknown protein; IPR015300 (DNA-binding pseudobarrel domain)	-	-	-	-	-	-	-	-	-	-	-	-	-
arahy.DTEC7J	-	protein FAR1-RELATED SEQUENCE 5-like [Glycine max]; IPR007527 (Zinc finger, SWIM-type); GO:0008270(zinc ion binding)	-	-	-	-	-	-	-	-	-	-	-	-	-
arahy.EWM3D1	-	unknown protein	-	-	-	-	-	-	-	-	-	-	-	-	-
arahy.EXWF4K	-	unknown protein	-	-	-	-	-	-	-	-	-	-	-	-	-
arahy.IT7CRT	-	hypothetical protein; IPR000010(Proteinase inhibitor I25, cystatin); GO:0004869(cysteine-type endopeptidase inhibitor activity)	-	-	-	-	-	-	-	-	-	-	-	-	-
arahy.KEPJ0C	-	unknown protein	-	-	-	-	-	-	-	-	-	-	-	-	-
arahy.MIS9XN	-	transcription factor jumonji (JmjC) domain protein	-	-	-	-	-	-	-	-	-	-	-	-	-
arahy.P65711	-	eplication protein A 70 kDa DNA-binding subunit C-like [Glycine max]; IPR012340(link is external) (Nucleic acid-binding, OB-fold)	-	-	-	-	-	-	-	-	-	-	-	-	-
arahy.PERP0B	-	unknown protein	-	-	-	-	-	-	-	-	-	-	-	-	-
arahy.PP1EYL	-	DUF674 family protein	-	-	-	-	-	-	-	-	-	-	-	-	-
arahy.QG1Y1P	-	unknown protein	-	-	-	-	-	-	-	-	-	-	-	-	-
arahy.U3SVRK	-	unknown protein	-	-	-	-	-	-	-	-	-	-	-	-	-
arahy.UQ0MZ9	-	unknown protein	-	-	-	-	-	-	-	-	-	-	-	-	-
arahy.ZV67SB	-	hypothetical protein; IPR015300 (DNA-binding pseudobarrel domain)	-	-	-	-	-	-	-	-	-	-	-	-	-
